# Supplementary material for: High-intensity light therapy for post-interventional complications and pain after minimally invasive spinal procedures: a case series
Source: Lasers Med Sci. 2026 Feb 18;41(1):31. doi: 10.1007/s10103-026-04815-6 (PMC12916963; doi:10.1007/s10103-026-04815-6)
Supplement: Supplementary file 1 — Supplementary Material 1 [file 10103_2026_4815_MOESM1_ESM.prism]

Archive with 275 entries (209 files):
- analyses/
- analyses/39D582CD-E29E-45B9-86F9-0CB047E9444E/
- analyses/39D582CD-E29E-45B9-86F9-0CB047E9444E/constants.json
- analyses/39D582CD-E29E-45B9-86F9-0CB047E9444E/parameters.dt
- analyses/39D582CD-E29E-45B9-86F9-0CB047E9444E/parameters.json
- analyses/39D582CD-E29E-45B9-86F9-0CB047E9444E/results.json
- analyses/39D582CD-E29E-45B9-86F9-0CB047E9444E/result_sheets/
- analyses/39D582CD-E29E-45B9-86F9-0CB047E9444E/result_sheets/20C7AD0F-C78E-4D35-B937-A584A1809AE7.json
- analyses/39D582CD-E29E-45B9-86F9-0CB047E9444E/result_sheets/5347E9D2-BD48-4DE0-AAC5-083DD55908FB.json
- analyses/39D582CD-E29E-45B9-86F9-0CB047E9444E/sheet.json
- analyses/48F06444-9096-4F6E-A0FE-EEAB4AB6D120/
- analyses/48F06444-9096-4F6E-A0FE-EEAB4AB6D120/constants.json
- analyses/48F06444-9096-4F6E-A0FE-EEAB4AB6D120/parameters.dt
- analyses/48F06444-9096-4F6E-A0FE-EEAB4AB6D120/parameters.json
- analyses/48F06444-9096-4F6E-A0FE-EEAB4AB6D120/results.json
- analyses/48F06444-9096-4F6E-A0FE-EEAB4AB6D120/result_sheets/
- analyses/48F06444-9096-4F6E-A0FE-EEAB4AB6D120/result_sheets/B2B890CB-F24D-4630-920A-0558E663659A.json
- analyses/48F06444-9096-4F6E-A0FE-EEAB4AB6D120/sheet.json
- analyses/4F199D69-034E-4963-86B9-5B03878B2365/
- analyses/4F199D69-034E-4963-86B9-5B03878B2365/constants.json
- analyses/4F199D69-034E-4963-86B9-5B03878B2365/parameters.dt
- analyses/4F199D69-034E-4963-86B9-5B03878B2365/parameters.json
- analyses/4F199D69-034E-4963-86B9-5B03878B2365/results.json
- analyses/4F199D69-034E-4963-86B9-5B03878B2365/result_sheets/
- analyses/4F199D69-034E-4963-86B9-5B03878B2365/result_sheets/191C536E-620E-4128-A326-3EF3D1A706AC.json
- analyses/4F199D69-034E-4963-86B9-5B03878B2365/result_sheets/5C6D0C28-FEFB-4443-8925-469EB3869777.json
- analyses/4F199D69-034E-4963-86B9-5B03878B2365/sheet.json
- analyses/5AD8ADAF-FC84-4EEB-9A62-A0B55560F98F/
- analyses/5AD8ADAF-FC84-4EEB-9A62-A0B55560F98F/constants.json
- analyses/5AD8ADAF-FC84-4EEB-9A62-A0B55560F98F/parameters.dt
- analyses/5AD8ADAF-FC84-4EEB-9A62-A0B55560F98F/parameters.json
- analyses/5AD8ADAF-FC84-4EEB-9A62-A0B55560F98F/results.json
- analyses/5AD8ADAF-FC84-4EEB-9A62-A0B55560F98F/result_sheets/
- analyses/5AD8ADAF-FC84-4EEB-9A62-A0B55560F98F/result_sheets/04D1B100-7CDD-4382-99E8-00A3B5D5FF1C.json
- analyses/5AD8ADAF-FC84-4EEB-9A62-A0B55560F98F/result_sheets/4CB4FE2D-5E2F-45E8-AA11-B489BC276812.json
- analyses/5AD8ADAF-FC84-4EEB-9A62-A0B55560F98F/sheet.json
- analyses/652432BE-E216-4939-A1F8-05B40420D904/
- analyses/652432BE-E216-4939-A1F8-05B40420D904/constants.json
- analyses/652432BE-E216-4939-A1F8-05B40420D904/parameters.dt
- analyses/652432BE-E216-4939-A1F8-05B40420D904/parameters.json
- analyses/652432BE-E216-4939-A1F8-05B40420D904/results.json
- analyses/652432BE-E216-4939-A1F8-05B40420D904/result_sheets/
- analyses/652432BE-E216-4939-A1F8-05B40420D904/result_sheets/05AAE205-299E-40C4-95AB-132B3B7F14DB.json
- analyses/652432BE-E216-4939-A1F8-05B40420D904/result_sheets/C47A7056-E46C-457F-A8F3-7C3A852397BE.json
- analyses/652432BE-E216-4939-A1F8-05B40420D904/sheet.json
- analyses/65C17D3F-ED85-479B-88D9-2D76D6B8E71E/
- analyses/65C17D3F-ED85-479B-88D9-2D76D6B8E71E/constants.json
- analyses/65C17D3F-ED85-479B-88D9-2D76D6B8E71E/parameters.dt
- analyses/65C17D3F-ED85-479B-88D9-2D76D6B8E71E/parameters.json
- analyses/65C17D3F-ED85-479B-88D9-2D76D6B8E71E/results.json
- analyses/65C17D3F-ED85-479B-88D9-2D76D6B8E71E/result_sheets/
- analyses/65C17D3F-ED85-479B-88D9-2D76D6B8E71E/result_sheets/3EAC5793-A723-42E1-8AF4-3E14600B9985.json
- analyses/65C17D3F-ED85-479B-88D9-2D76D6B8E71E/result_sheets/F07A6427-96A0-4E79-8F7B-BBE97E84208D.json
- analyses/65C17D3F-ED85-479B-88D9-2D76D6B8E71E/sheet.json
- analyses/8603BF7D-B180-4D5F-99C5-3A43ACD8DB8C/
- analyses/8603BF7D-B180-4D5F-99C5-3A43ACD8DB8C/constants.json
- analyses/8603BF7D-B180-4D5F-99C5-3A43ACD8DB8C/parameters.dt
- analyses/8603BF7D-B180-4D5F-99C5-3A43ACD8DB8C/parameters.json
- analyses/8603BF7D-B180-4D5F-99C5-3A43ACD8DB8C/results.json
- analyses/8603BF7D-B180-4D5F-99C5-3A43ACD8DB8C/result_sheets/
- analyses/8603BF7D-B180-4D5F-99C5-3A43ACD8DB8C/result_sheets/7F4799B6-9C34-4B46-AC44-0FED200DFBC8.json
- analyses/8603BF7D-B180-4D5F-99C5-3A43ACD8DB8C/result_sheets/C809C598-4FFE-4D1A-943C-79F3E9E75E59.json
- analyses/8603BF7D-B180-4D5F-99C5-3A43ACD8DB8C/sheet.json
- data/
- data/sets/
- data/sets/01402B8E-99A3-4E48-A477-C733A3065C4A.json
- data/sets/08C4F449-8DF1-4487-961C-104A2F12C2D2.json
- data/sets/0AA581B5-20B9-4FEC-B9D7-E8257ADE0E83.json
- data/sets/15002C3D-0677-4A4F-9596-5FDA8138FC01.json
- data/sets/19B4ECEE-CEBA-4966-991B-E98422E4AFEF.json
- data/sets/1EF9A71E-7F95-4D56-A08C-DEABED39064D.json
- data/sets/26DC5225-1988-45F9-ABDB-7BD42CCBFC40.json
- data/sets/271927F9-A0DA-4883-9788-96EC0F4D3926.json
- data/sets/290AADC6-4A42-449B-8E1C-6EE9E09D65A5.json
- data/sets/2CC4B8D9-2BAA-41BE-8783-A734E03AFB85.json
- data/sets/2E0A5F65-02EA-40ED-9338-FE9D7633ABC2.json
- data/sets/321516B8-E49C-49BF-BFDE-B63A1F8A8E6E.json
- data/sets/325DC273-F9BB-466C-9327-831799C2CF30.json
- data/sets/32D48850-C6C0-4C59-8D10-B13DC10431CC.json
- data/sets/3684C951-11B2-4B2D-B57E-18B8DC4AF552.json
- data/sets/3B8669AD-228C-4DAD-806F-9484E52F6293.json
- data/sets/430224E9-3933-4BB3-B932-5835E11D2571.json
- data/sets/43817E48-E3EE-443A-B7F6-02791B23C617.json
- data/sets/4594139E-537D-481A-8B91-FC78AD699BE8.json
- data/sets/46158530-1D5F-498C-B47D-9851942A20FF.json
- data/sets/4CE189F9-99CB-488D-8D64-BA44514558FB.json
- data/sets/55B70BA4-1211-4B2F-B2D9-38D0E0B0A376.json
- data/sets/57E02BA6-3B99-4A60-9AF2-9119E55268B3.json
- data/sets/5B856628-735E-4340-9862-51E59D175706.json
- data/sets/6292A5B3-EDF0-45F9-B5E1-23BB52D2E12B.json
- data/sets/6549AC9B-5C5F-402E-A638-B67BA21CCE03.json
- data/sets/6D67900B-C15D-4A30-8710-3D7092534733.json
- data/sets/723A5974-40D8-437B-A6CB-A5507EBF321B.json
- data/sets/75DDFE5C-3B0E-43F5-BF0F-AA0132FCE1E9.json
- data/sets/76E934A0-F7B7-4CC6-8CED-4D9EFE8B1A03.json
- data/sets/77281A0C-9AAF-4AC8-B9E9-675CA439F7BA.json
- data/sets/8098A66D-9D49-478C-BEB2-71E9A3B4FACF.json
- data/sets/826DA50D-E698-44F3-BEB3-24D240C9BE8C.json
- data/sets/842F49F6-E211-4AD4-A288-72A53A858D84.json
- data/sets/8A27FFF3-7884-4135-AEEB-FF804E4FC7FB.json
- data/sets/8CE91725-D99D-4A02-8653-5DB33227C19A.json
- data/sets/936143A2-0F78-4ED2-AA5D-92198C8D3A35.json
- data/sets/9CDC5362-6501-4AEF-ABB6-5B68A45F8610.json
- data/sets/A1D9AD82-7E84-4D7C-B10A-22100F4A04CD.json
- data/sets/A24F617C-B5B8-4AE3-856F-F50C799B5E57.json
- data/sets/AD98B119-8131-46B6-A666-85C25DB725A0.json
- data/sets/BD9546CA-07A4-40F5-88E5-FB7984FFEB9E.json
- data/sets/C51C141E-F522-4C94-8199-DBED9F126E20.json
- data/sets/C8DF2FED-82E4-4018-85F9-81CF504C3CD6.json
- data/sets/D377F39C-2538-499E-B8EB-276AA31C5ED1.json
- data/sets/D448626D-96B8-4591-9CFA-AB9CD9F15285.json
- data/sets/D8768E8E-BC99-4AA9-8C41-A0DDF82621D7.json
- data/sets/DB880551-72D8-4588-B2F6-33B8A2BC2E39.json
- data/sets/DD4E5C0E-7A1D-4D6F-85F0-82CD6685B465.json
- data/sets/DE989204-C759-4CD7-9ADF-323B69348886.json
- data/sets/E2B41757-ED43-41EB-ACA4-8BE25307D5F2.json
- data/sets/E82DF5D3-AD3A-47C6-BB00-DA42FD60A3EE.json
- data/sets/E949CF5B-3A41-4029-B4FD-330B41E13D5D.json
- data/sets/F6017B45-A8FC-4FB5-A071-B5F53DB02DED.json
- data/sets/F673D489-761C-4ED1-80F9-5288AB2227FA.json
- data/sets/F7529A31-4970-4C86-B011-44528059DE44.json
- data/sets/FDBE0521-EBC4-4A5B-ABDF-573568A8EAF0.json
- data/sets/FEC05566-384C-4B77-A976-901F236B9DE1.json
- data/sets/FFD3C7D8-A159-4525-BFF9-1DF40B4AFF27.json
- data/sheets/
- data/sheets/0E442B70-4F8F-4F70-9470-BC0CF3338804/
- data/sheets/0E442B70-4F8F-4F70-9470-BC0CF3338804/sheet.json
- data/sheets/1D2C69D2-12E2-49C5-A31B-42F594A5F6DD/
- data/sheets/1D2C69D2-12E2-49C5-A31B-42F594A5F6DD/sheet.json
- data/sheets/3481665B-2EAD-4D4F-8043-9C719DDE1F3A/
- data/sheets/3481665B-2EAD-4D4F-8043-9C719DDE1F3A/sheet.json
- data/sheets/58EB15C3-0238-4C98-9E28-519461CAF413/
- data/sheets/58EB15C3-0238-4C98-9E28-519461CAF413/sheet.json
- data/sheets/59F00F07-B927-48AE-A480-509EE4C61C63/
- data/sheets/59F00F07-B927-48AE-A480-509EE4C61C63/sheet.json
- data/sheets/617ABDEE-E561-4583-9690-C8B796FAB06B/
- data/sheets/617ABDEE-E561-4583-9690-C8B796FAB06B/sheet.json
- data/sheets/703C867C-9A68-46F4-83F2-8E36A8C563CE/
- data/sheets/703C867C-9A68-46F4-83F2-8E36A8C563CE/sheet.json
- data/sheets/844C7599-AEA4-462E-99D2-7DAB69CCBD34/
- data/sheets/844C7599-AEA4-462E-99D2-7DAB69CCBD34/sheet.json
- data/sheets/8E1E26B2-C22B-41CA-92DB-B2E5A11B0A3E/
- data/sheets/8E1E26B2-C22B-41CA-92DB-B2E5A11B0A3E/sheet.json
- data/sheets/97EBC74C-DDDC-431C-80D8-26B81A442EF0/
- data/sheets/97EBC74C-DDDC-431C-80D8-26B81A442EF0/sheet.json
- data/sheets/AB87295B-6545-49BC-8133-87D1E4033933/
- data/sheets/AB87295B-6545-49BC-8133-87D1E4033933/sheet.json
- data/sheets/ACC2ED6F-BCC4-4E31-961D-9F981FF6F85E/
- data/sheets/ACC2ED6F-BCC4-4E31-961D-9F981FF6F85E/sheet.json
- data/sheets/BD992441-7AC1-46C6-A144-687803FF3D6C/
- data/sheets/BD992441-7AC1-46C6-A144-687803FF3D6C/sheet.json
- data/sheets/C8774375-A6B7-4486-BEC0-E697E8100272/
- data/sheets/C8774375-A6B7-4486-BEC0-E697E8100272/sheet.json
- data/sheets/F3F9797C-847B-4AF5-AA48-8522B76BD67C/
- data/sheets/F3F9797C-847B-4AF5-AA48-8522B76BD67C/sheet.json
- data/sheets/F540206B-096D-4E05-AAF2-4F5254B6D946/
- data/sheets/F540206B-096D-4E05-AAF2-4F5254B6D946/sheet.json
- data/sheets/FCDA39C0-CAE0-4D3D-BEFC-B52EE3B51030/
- data/sheets/FCDA39C0-CAE0-4D3D-BEFC-B52EE3B51030/sheet.json
- data/tables/
- data/tables/2A6953F6-814D-498E-A1E5-E347818BDB96/
- data/tables/3A780E67-71B9-4FCC-952A-1E9AB7293A62/
- data/tables/3AC98A51-43A2-486A-AB93-2DBB421523F2/
- data/tables/4C87B6CF-237A-4C67-813F-5ED569E75482/
- data/tables/5E9623FB-020D-424E-AADA-B294E8CF4E32/
- data/tables/6A8F51BA-7F77-4923-8134-651238CDC510/
- data/tables/7357400E-9940-4BF6-9173-912524F24D17/
- data/tables/7357400E-9940-4BF6-9173-912524F24D17/data.dt
- data/tables/80528D68-32B6-41A3-93DB-A6FA5C5471E7/
- data/tables/8804608E-4877-4291-B410-DF5E571FCE61/
- data/tables/8804608E-4877-4291-B410-DF5E571FCE61/data.dt
- data/tables/9339B0B7-B2A8-480B-9DF5-8BA439351DEF/
- data/tables/98874991-DD14-4226-9CE0-E26C8AF82877/
- data/tables/98874991-DD14-4226-9CE0-E26C8AF82877/data.dt
- data/tables/A9F32F3C-6A4D-4535-AA6C-7D20C7DF0EEF/
- data/tables/B28FED4A-A405-448E-ACB0-A52977635F88/
- data/tables/B28FED4A-A405-448E-ACB0-A52977635F88/data.dt
- data/tables/CBC6FA7D-99B4-4E34-9344-C8AF99E1B7B9/
- data/tables/D18E371D-00DD-42E8-AFD7-3BADA201D26A/
- data/tables/D236907F-01E7-4582-8D6C-B7907E8C585E/
- data/tables/D236907F-01E7-4582-8D6C-B7907E8C585E/data.dt
- data/tables/DEF24995-1223-4A6B-B4A4-05A7BF7AD8EA/
- document.json
- graphs/
- graphs/21F184D7-B2B2-4972-9588-3DC5C15CD88F/
- graphs/21F184D7-B2B2-4972-9588-3DC5C15CD88F/data.bin
- graphs/21F184D7-B2B2-4972-9588-3DC5C15CD88F/sheet.json
- graphs/35C0EC5A-95ED-41AC-BE44-2683AD90E809/
- graphs/35C0EC5A-95ED-41AC-BE44-2683AD90E809/data.bin
- graphs/35C0EC5A-95ED-41AC-BE44-2683AD90E809/sheet.json
- graphs/46014A42-8425-4715-8EF3-44267083EC9C/
- graphs/46014A42-8425-4715-8EF3-44267083EC9C/data.bin
- graphs/46014A42-8425-4715-8EF3-44267083EC9C/sheet.json
- graphs/7BCBE715-67CF-4A32-BEBD-1C1544DCAE6E/
- graphs/7BCBE715-67CF-4A32-BEBD-1C1544DCAE6E/data.bin
- graphs/7BCBE715-67CF-4A32-BEBD-1C1544DCAE6E/sheet.json
- graphs/A2ED70FE-E644-4EAF-AB4B-82CBCBD6B9A9/
- graphs/A2ED70FE-E644-4EAF-AB4B-82CBCBD6B9A9/data.bin
- graphs/A2ED70FE-E644-4EAF-AB4B-82CBCBD6B9A9/sheet.json
- graphs/A7357DE2-DED6-4C50-ADB4-BFA41648E215/
- graphs/A7357DE2-DED6-4C50-ADB4-BFA41648E215/data.bin
- graphs/A7357DE2-DED6-4C50-ADB4-BFA41648E215/sheet.json
- graphs/D7B8219B-EA10-4121-946A-120772E14EEE/
- graphs/D7B8219B-EA10-4121-946A-120772E14EEE/data.bin
- graphs/D7B8219B-EA10-4121-946A-120772E14EEE/sheet.json
- graphs/DCC2CF09-E8A7-45B0-91CB-E42932EC5612/
- graphs/DCC2CF09-E8A7-45B0-91CB-E42932EC5612/data.bin
- graphs/DCC2CF09-E8A7-45B0-91CB-E42932EC5612/sheet.json
- graphs/DDA38C80-7EBE-4D07-9A27-FACF9A107061/
- graphs/DDA38C80-7EBE-4D07-9A27-FACF9A107061/data.bin
- graphs/DDA38C80-7EBE-4D07-9A27-FACF9A107061/sheet.json
- info/
- info/0516B940-8870-4BAF-B84F-F5C012005F1F/
- info/0516B940-8870-4BAF-B84F-F5C012005F1F/sheet.json
- misc/
- misc/05AAE205-299E-40C4-95AB-132B3B7F14DB.bin
- misc/20AF510E-1D5E-466D-BAA6-81FEBCCA56E8.bin
- misc/20C7AD0F-C78E-4D35-B937-A584A1809AE7.bin
- misc/29C18FA5-3340-439B-A6AB-6C4CBC1FD71C.bin
- misc/3053964E-E825-4032-AB2C-28D72D5F719A.bin
- misc/35FF64DD-3985-46E7-B453-BA3C9D347807.bin
- misc/49154F38-4783-437D-99F3-8C36DC4064DC.bin
- misc/4CB4FE2D-5E2F-45E8-AA11-B489BC276812.bin
- misc/C809C598-4FFE-4D1A-943C-79F3E9E75E59.bin
- misc/E2EBFF79-5158-4F20-9904-872B37AAC9E7.bin
- misc/F07A6427-96A0-4E79-8F7B-BBE97E84208D.bin
- misc/FAFD8B49-CD7B-4008-AD98-0854329AC193.bin
- misc/FC4551BD-AA01-440E-8216-E28E60EF6685.bin
- misc/used_fonts.bin
- data/tables/2A6953F6-814D-498E-A1E5-E347818BDB96/content.json
- data/tables/2A6953F6-814D-498E-A1E5-E347818BDB96/data.csv
- data/tables/2A6953F6-814D-498E-A1E5-E347818BDB96/data.dt
- data/tables/3A780E67-71B9-4FCC-952A-1E9AB7293A62/content.json
- data/tables/3A780E67-71B9-4FCC-952A-1E9AB7293A62/data.csv
- data/tables/3A780E67-71B9-4FCC-952A-1E9AB7293A62/data.dt
- data/tables/3AC98A51-43A2-486A-AB93-2DBB421523F2/content.json
- data/tables/3AC98A51-43A2-486A-AB93-2DBB421523F2/data.csv
- data/tables/3AC98A51-43A2-486A-AB93-2DBB421523F2/data.dt
- data/tables/4C87B6CF-237A-4C67-813F-5ED569E75482/content.json
- data/tables/4C87B6CF-237A-4C67-813F-5ED569E75482/data.csv
- data/tables/4C87B6CF-237A-4C67-813F-5ED569E75482/data.dt
- data/tables/5E9623FB-020D-424E-AADA-B294E8CF4E32/content.json
- data/tables/5E9623FB-020D-424E-AADA-B294E8CF4E32/data.csv
- data/tables/5E9623FB-020D-424E-AADA-B294E8CF4E32/data.dt
- data/tables/6A8F51BA-7F77-4923-8134-651238CDC510/content.json
- data/tables/6A8F51BA-7F77-4923-8134-651238CDC510/data.csv
- data/tables/6A8F51BA-7F77-4923-8134-651238CDC510/data.dt
- data/tables/7357400E-9940-4BF6-9173-912524F24D17/content.json
- data/tables/7357400E-9940-4BF6-9173-912524F24D17/data.csv
- data/tables/80528D68-32B6-41A3-93DB-A6FA5C5471E7/content.json
- data/tables/80528D68-32B6-41A3-93DB-A6FA5C5471E7/data.csv
- data/tables/80528D68-32B6-41A3-93DB-A6FA5C5471E7/data.dt
- data/tables/8804608E-4877-4291-B410-DF5E571FCE61/content.json
- data/tables/8804608E-4877-4291-B410-DF5E571FCE61/data.csv
- data/tables/9339B0B7-B2A8-480B-9DF5-8BA439351DEF/content.json
- data/tables/9339B0B7-B2A8-480B-9DF5-8BA439351DEF/data.csv
- data/tables/9339B0B7-B2A8-480B-9DF5-8BA439351DEF/data.dt
- data/tables/98874991-DD14-4226-9CE0-E26C8AF82877/content.json
- data/tables/98874991-DD14-4226-9CE0-E26C8AF82877/data.csv
- data/tables/A9F32F3C-6A4D-4535-AA6C-7D20C7DF0EEF/content.json
- data/tables/A9F32F3C-6A4D-4535-AA6C-7D20C7DF0EEF/data.csv
- data/tables/A9F32F3C-6A4D-4535-AA6C-7D20C7DF0EEF/data.dt
- data/tables/B28FED4A-A405-448E-ACB0-A52977635F88/content.json
- data/tables/B28FED4A-A405-448E-ACB0-A52977635F88/data.csv
- data/tables/CBC6FA7D-99B4-4E34-9344-C8AF99E1B7B9/content.json
- data/tables/CBC6FA7D-99B4-4E34-9344-C8AF99E1B7B9/data.csv
- data/tables/CBC6FA7D-99B4-4E34-9344-C8AF99E1B7B9/data.dt
- data/tables/D18E371D-00DD-42E8-AFD7-3BADA201D26A/content.json
- data/tables/D18E371D-00DD-42E8-AFD7-3BADA201D26A/data.csv
- data/tables/D18E371D-00DD-42E8-AFD7-3BADA201D26A/data.dt
- data/tables/D236907F-01E7-4582-8D6C-B7907E8C585E/content.json
- data/tables/D236907F-01E7-4582-8D6C-B7907E8C585E/data.csv
- data/tables/DEF24995-1223-4A6B-B4A4-05A7BF7AD8EA/content.json
- data/tables/DEF24995-1223-4A6B-B4A4-05A7BF7AD8EA/data.csv
- data/tables/DEF24995-1223-4A6B-B4A4-05A7BF7AD8EA/data.dt
