# Supplementary material for: High-intensity light therapy for post-interventional complications and pain after minimally invasive spinal procedures: a case series
Source: Lasers Med Sci. 2026 Feb 18;41(1):31. doi: 10.1007/s10103-026-04815-6 (PMC12916963; doi:10.1007/s10103-026-04815-6)
Supplement: Supplementary file 1 — Supplementary Material 1 [file 10103_2026_4815_MOESM1_ESM.prism › analyses/39D582CD-E29E-45B9-86F9-0CB047E9444E/parameters.json]

{
	"@class": "AnalysisParameters",
	"$id": "analyses/two_sample_tests/parameters.schema.json",
	"version": "0.0.0",
	"analysisClass": "T_TESTS_AND_NONPARAMETRIC",
	"content": {
		"experimentalDesign": "PAIRED_T_TEST",
		"calc": {
			"modelComparisonAIC": false,
			"ciOfDifferenceBetweenMedians": false,
			"ciOfMedianOfDifferences": false,
			"usePrattMethod": false
		},
		"residuals": {
			"diagnostics": {
				"normalityTests": false
			},
			"graphs": {
				"residualsPlot": false,
				"homoscedasticityPlot": false,
				"qqPlot": false,
				"heatMapPlot": false
			}
		},
		"report": {
			"descriptiveStatistics": false
		},
		"graph": {
			"differences": false,
			"correlation": false,
			"ranks": false,
			"confidenceInterval": true
		},
		"options": {
			"swapDirection": true,
			"pValueTailType": "P_VALUE_TWO_TAILED",
			"significanceLevel": 0.05
		},
		"output": {
			"significantDigitCount": 4,
			"pValueStyle": {
				"type": "P_VALUE_STYLE_GP",
				"decimalDigitCount": 6
			}
		}
	}
}
