# Supplementary material for: High-intensity light therapy for post-interventional complications and pain after minimally invasive spinal procedures: a case series
Source: Lasers Med Sci. 2026 Feb 18;41(1):31. doi: 10.1007/s10103-026-04815-6 (PMC12916963; doi:10.1007/s10103-026-04815-6)
Supplement: Supplementary file 1 — Supplementary Material 1 [file 10103_2026_4815_MOESM1_ESM.prism › analyses/39D582CD-E29E-45B9-86F9-0CB047E9444E/results.json]

{
	"@class": "AnalysisResults",
	"$id": "analyses/two_sample_tests/results.schema.json",
	"version": "0.0.0",
	"content": {
		"status": {
			"error": "VALID",
			"warning": []
		},
		"pairedTTestModel": {
			"status": "VALID",
			"pairedTTest": {
				"status": "VALID",
				"t": 8.706610816799827,
				"df": 28.0,
				"pValue": {
					"value": 1.8650667531959387e-09,
					"level": 0.05,
					"isSignificant": true,
					"state": "P_VALUE_EQUAL"
				}
			},
			"meanOfDifferences": {
				"mean": 19.344827586206897,
				"stdDeviationOfDifferences": 11.965055853457377,
				"stdErrorOfDifferences": 2.2218550930150816,
				"confidenceIntervalOfDifferences": {
					"lower": 14.793563745640665,
					"upper": 23.89609142677313,
					"level": 95.0
				},
				"rSquared": 0.7302636616554787
			},
			"pearsonTest": {
				"status": "VALID",
				"r": 0.2566747815693959,
				"pValue": {
					"value": 0.08946105077520461,
					"level": 0.05,
					"isSignificant": false,
					"state": "P_VALUE_EQUAL"
				},
				"pValueOneTailed": {
					"value": 0.08946105077520461,
					"level": 0.05,
					"isSignificant": false,
					"state": "P_VALUE_EQUAL"
				}
			}
		},
		"descriptiveStatistics": {
			"sample1": {
				"id": {
					"col": {
						"uid": "826DA50D-E698-44F3-BEB3-24D240C9BE8C",
						"title": "After Laser",
						"idx": 1
					}
				},
				"value": {
					"n": 29,
					"mean": 65.55172413793103,
					"sd": 7.831193153466242,
					"meanSE": 1.454216060962727,
					"meanCI": {
						"lower": 62.572897572941635,
						"upper": 68.53055070292044,
						"level": 95.0
					},
					"minimum": 49.0,
					"firstQuartile": 60.0,
					"median": 68.0,
					"thirdQuartile": 71.0,
					"maximum": 79.0
				}
			},
			"sample2": {
				"id": {
					"col": {
						"uid": "3684C951-11B2-4B2D-B57E-18B8DC4AF552",
						"title": "Before Laser",
						"idx": 0
					}
				},
				"value": {
					"n": 29,
					"mean": 46.206896551724135,
					"sd": 11.276965493381464,
					"meanSE": 2.0940799209044156,
					"meanCI": {
						"lower": 41.917368286253506,
						"upper": 50.496424817194765,
						"level": 95.0
					},
					"minimum": 28.0,
					"firstQuartile": 35.5,
					"median": 49.0,
					"thirdQuartile": 55.5,
					"maximum": 69.0
				}
			},
			"differences": {
				"id": [
					{
						"col": {
							"uid": "826DA50D-E698-44F3-BEB3-24D240C9BE8C",
							"title": "After Laser",
							"idx": 1
						}
					},
					{
						"col": {
							"uid": "3684C951-11B2-4B2D-B57E-18B8DC4AF552",
							"title": "Before Laser",
							"idx": 0
						}
					}
				],
				"value": {
					"n": 29,
					"mean": 19.344827586206897,
					"sd": 11.965055853457377,
					"meanSE": 2.2218550930150816,
					"meanCI": {
						"lower": 14.793563745640665,
						"upper": 23.89609142677313,
						"level": 95.0
					},
					"minimum": 4.0,
					"firstQuartile": 10.5,
					"median": 15.0,
					"thirdQuartile": 26.0,
					"maximum": 43.0
				}
			}
		},
		"compactLetterDisplay": {
			"status": "VALID",
			"letterCount": 2,
			"sampleCount": 2,
			"samples": {
				"5e1def80-41cb-5458-9687-9d42c8dc66e1": {
					"id": {
						"col": {
							"uid": "826DA50D-E698-44F3-BEB3-24D240C9BE8C",
							"title": "After Laser",
							"idx": 1
						}
					},
					"value": "A"
				},
				"3116979e-3458-5f0d-b90a-71ccefc8ec10": {
					"id": {
						"col": {
							"uid": "3684C951-11B2-4B2D-B57E-18B8DC4AF552",
							"title": "Before Laser",
							"idx": 0
						}
					},
					"value": "B"
				}
			}
		}
	}
}
