# Supplementary material for: High-intensity light therapy for post-interventional complications and pain after minimally invasive spinal procedures: a case series
Source: Lasers Med Sci. 2026 Feb 18;41(1):31. doi: 10.1007/s10103-026-04815-6 (PMC12916963; doi:10.1007/s10103-026-04815-6)
Supplement: Supplementary file 1 — Supplementary Material 1 [file 10103_2026_4815_MOESM1_ESM.prism › analyses/39D582CD-E29E-45B9-86F9-0CB047E9444E/result_sheets/20C7AD0F-C78E-4D35-B937-A584A1809AE7.json]

{
	"@class": "AnalysisView",
	"uid": "20C7AD0F-C78E-4D35-B937-A584A1809AE7",
	"$id": "analyses/view.schema.json",
	"dataSheet": "1D2C69D2-12E2-49C5-A31B-42F594A5F6DD",
	"name": "Estimation Plot",
	"viewIdx": 8,
	"graphId": 53,
	"graphFlags": 0,
	"tabState": "AUTO",
	"isVisible": false,
	"isInternal": false,
	"isColumnLabelsVisible": true,
	"graphDefaults": {
		"type": "binary"
	}
}
