# Supplementary material for: High-intensity light therapy for post-interventional complications and pain after minimally invasive spinal procedures: a case series
Source: Lasers Med Sci. 2026 Feb 18;41(1):31. doi: 10.1007/s10103-026-04815-6 (PMC12916963; doi:10.1007/s10103-026-04815-6)
Supplement: Supplementary file 1 — Supplementary Material 1 [file 10103_2026_4815_MOESM1_ESM.prism › analyses/39D582CD-E29E-45B9-86F9-0CB047E9444E/result_sheets/5347E9D2-BD48-4DE0-AAC5-083DD55908FB.json]

{
	"@class": "AnalysisView",
	"uid": "5347E9D2-BD48-4DE0-AAC5-083DD55908FB",
	"$id": "analyses/view.schema.json",
	"dataSheet": "ACC2ED6F-BCC4-4E31-961D-9F981FF6F85E",
	"textBlocks": [
		{
			"block": "",
			"fenID": 2
		}
	],
	"name": "Tabular results",
	"viewIdx": 0,
	"graphId": -1,
	"graphFlags": 0,
	"tabState": "AUTO",
	"isVisible": true,
	"isInternal": false,
	"isColumnLabelsVisible": false
}
