# Supplementary material for: High-intensity light therapy for post-interventional complications and pain after minimally invasive spinal procedures: a case series
Source: Lasers Med Sci. 2026 Feb 18;41(1):31. doi: 10.1007/s10103-026-04815-6 (PMC12916963; doi:10.1007/s10103-026-04815-6)
Supplement: Supplementary file 1 — Supplementary Material 1 [file 10103_2026_4815_MOESM1_ESM.prism › analyses/39D582CD-E29E-45B9-86F9-0CB047E9444E/sheet.json]

{
	"@class": "AnalysisSheet",
	"uid": "39D582CD-E29E-45B9-86F9-0CB047E9444E",
	"fenID": 8,
	"title": "Paired t test of Tissue Oxygenation - Visit 1",
	"$id": "analyses/sheet.schema.json",
	"analysisClass": "T_TESTS_AND_NONPARAMETRIC",
	"isAllDataAnalyzed": true,
	"isCalculated": true,
	"currentResultSheet": "5347E9D2-BD48-4DE0-AAC5-083DD55908FB",
	"preferredResultSheet": "5347E9D2-BD48-4DE0-AAC5-083DD55908FB",
	"pairwiseComparisonsDataUid": "FC4551BD-AA01-440E-8216-E28E60EF6685",
	"minRequiredVersion": {
		"major": 9,
		"minor": 0,
		"subminor": 0,
		"build": 0
	},
	"resultSheets": [
		{
			"uid": "5347E9D2-BD48-4DE0-AAC5-083DD55908FB",
			"title": "Tabular results"
		},
		{
			"uid": "20C7AD0F-C78E-4D35-B937-A584A1809AE7",
			"title": "Estimation Plot"
		}
	],
	"inputDataSets": [
		{
			"uid": "3684C951-11B2-4B2D-B57E-18B8DC4AF552",
			"title": "Before Laser",
			"idx": "A"
		},
		{
			"uid": "826DA50D-E698-44F3-BEB3-24D240C9BE8C",
			"title": "After Laser",
			"idx": "B"
		}
	],
	"inputSheets": [
		{
			"uid": "F3F9797C-847B-4AF5-AA48-8522B76BD67C",
			"title": "Tissue Oxygenation - Visit 1"
		}
	]
}
