# Supplementary material for: High-intensity light therapy for post-interventional complications and pain after minimally invasive spinal procedures: a case series
Source: Lasers Med Sci. 2026 Feb 18;41(1):31. doi: 10.1007/s10103-026-04815-6 (PMC12916963; doi:10.1007/s10103-026-04815-6)
Supplement: Supplementary file 1 — Supplementary Material 1 [file 10103_2026_4815_MOESM1_ESM.prism › analyses/48F06444-9096-4F6E-A0FE-EEAB4AB6D120/parameters.json]

{
	"@class": "AnalysisParameters",
	"$id": "analyses/contingency/parameters.schema.json",
	"version": "0.0.0",
	"analysisClass": "CONTINGENCY_TABLE",
	"content": {
		"calc": {
			"method": "FISHER_EXACT_TEST",
			"relativeRisk": {
				"calculate": false,
				"ciMethod": "CI_RELATIVE_RISK_METHOD_KOOPMAN"
			},
			"differenceBetweenProportions": {
				"calculate": false,
				"ciMethod": "CI_PROPORTIONS_DIFFERENCE_METHOD_NEWCOMBE_WILSON_CC"
			},
			"oddsRatio": {
				"calculate": true,
				"ciMethod": "CI_ODDS_RATIO_METHOD_BAPTISTA_PIKE"
			},
			"proportions": {
				"calculate": false,
				"ciMethod": "CI_PROPORTION_METHOD_WILSON_BROWN"
			}
		},
		"options": {
			"pValueTailType": "P_VALUE_TWO_TAILED",
			"significanceLevel": 0.05
		},
		"output": {
			"significantDigitCount": 4,
			"pValueStyle": {
				"type": "P_VALUE_STYLE_GP",
				"decimalDigitCount": 6
			}
		}
	}
}
