# Supplementary material for: High-intensity light therapy for post-interventional complications and pain after minimally invasive spinal procedures: a case series
Source: Lasers Med Sci. 2026 Feb 18;41(1):31. doi: 10.1007/s10103-026-04815-6 (PMC12916963; doi:10.1007/s10103-026-04815-6)
Supplement: Supplementary file 1 — Supplementary Material 1 [file 10103_2026_4815_MOESM1_ESM.prism › analyses/48F06444-9096-4F6E-A0FE-EEAB4AB6D120/results.json]

{
	"@class": "AnalysisResults",
	"$id": "analyses/contingency/results.schema.json",
	"version": "0.0.0",
	"content": {
		"status": {
			"error": "VALID",
			"warning": []
		},
		"fisherExactTest": {
			"status": "VALID",
			"pValue": {
				"value": 0.22580645161290333,
				"level": 0.05,
				"isSignificant": false,
				"state": "P_VALUE_EQUAL"
			}
		},
		"oddsRatioModel": {
			"ciMethod": "CI_PROPORTIONS_RATIO_METHOD_BAPTISTA_PIKE",
			"oddsRatio": {
				"value": "+inf",
				"ci": {
					"lower": 0.9236408629133898,
					"upper": "+inf",
					"level": 95.0
				}
			},
			"oddsRatioReciprocal": {
				"value": 0.0,
				"ci": {
					"lower": 0.0,
					"upper": 1.0826718913731845,
					"level": 95.0
				}
			}
		},
		"dataSummary": {
			"rowCount": 2,
			"colCount": 2
		}
	}
}
