# Supplementary material for: High-intensity light therapy for post-interventional complications and pain after minimally invasive spinal procedures: a case series
Source: Lasers Med Sci. 2026 Feb 18;41(1):31. doi: 10.1007/s10103-026-04815-6 (PMC12916963; doi:10.1007/s10103-026-04815-6)
Supplement: Supplementary file 1 — Supplementary Material 1 [file 10103_2026_4815_MOESM1_ESM.prism › analyses/48F06444-9096-4F6E-A0FE-EEAB4AB6D120/sheet.json]

{
	"@class": "AnalysisSheet",
	"uid": "48F06444-9096-4F6E-A0FE-EEAB4AB6D120",
	"fenID": 3,
	"title": "Contingency of Complication - Ctrl vs HILT",
	"$id": "analyses/sheet.schema.json",
	"analysisClass": "CONTINGENCY_TABLE",
	"isAllDataAnalyzed": true,
	"isCalculated": true,
	"currentResultSheet": "B2B890CB-F24D-4630-920A-0558E663659A",
	"defaultResultSheet": "B2B890CB-F24D-4630-920A-0558E663659A",
	"preferredResultSheet": "B2B890CB-F24D-4630-920A-0558E663659A",
	"minRequiredVersion": {
		"major": 7,
		"minor": 0,
		"subminor": 0,
		"build": 0
	},
	"resultSheets": [
		{
			"uid": "B2B890CB-F24D-4630-920A-0558E663659A",
			"title": "Tabular results"
		}
	],
	"inputDataSets": [
		{
			"uid": "D448626D-96B8-4591-9CFA-AB9CD9F15285",
			"title": "Complications",
			"idx": "A"
		},
		{
			"uid": "271927F9-A0DA-4883-9788-96EC0F4D3926",
			"title": "No Complications",
			"idx": "B"
		}
	],
	"inputSheets": [
		{
			"uid": "97EBC74C-DDDC-431C-80D8-26B81A442EF0",
			"title": "Complication - Ctrl vs HILT"
		}
	]
}
