# Supplementary material for: High-intensity light therapy for post-interventional complications and pain after minimally invasive spinal procedures: a case series
Source: Lasers Med Sci. 2026 Feb 18;41(1):31. doi: 10.1007/s10103-026-04815-6 (PMC12916963; doi:10.1007/s10103-026-04815-6)
Supplement: Supplementary file 1 — Supplementary Material 1 [file 10103_2026_4815_MOESM1_ESM.prism › analyses/4F199D69-034E-4963-86B9-5B03878B2365/parameters.json]

{
	"@class": "AnalysisParameters",
	"$id": "analyses/one_way_anova/parameters.schema.json",
	"version": "0.0.0",
	"analysisClass": "ONE_WAY_ANOVA",
	"content": {
		"experimentalDesign": "FRIEDMAN_TEST",
		"calc": {
			"modelComparisonAIC": false
		},
		"repeatedMeasures": {
			"method": "OPTIONAL",
			"assumeSphericity": false,
			"removeNonPositiveRandomEffects": true,
			"useInitialValuesFromGLM": true
		},
		"postTests": {
			"type": "PAIRWISE_TESTS",
			"pairwiseTests": {
				"pairwiseDesign": {
					"type": "ALL_VS_ALL",
					"controlID": {
						"col": {
							"idx": 0,
							"title": "Before Laser",
							"uid": "4CE189F9-99CB-488D-8D64-BA44514558FB"
						}
					},
					"selectedPairIDList": []
				},
				"multipleComparisons": {
					"type": "STATISTICAL",
					"statistical": {
						"test": "DUNN",
						"report": {
							"adjustedPValues": true
						},
						"options": {
							"significanceLevel": 0.05
						}
					},
					"fdr": {
						"test": "BENJAMINI_KRIEGER_YEKUTIELI",
						"options": {
							"discoveryLevel": 0.05
						}
					},
					"noCorrection": {
						"options": {
							"significanceLevel": 0.05
						}
					}
				},
				"graph": {
					"differences": false,
					"confidenceIntervals": false
				},
				"options": {
					"swapDirection": false
				}
			}
		},
		"residuals": {
			"diagnostics": {
				"normalityTests": false,
				"heteroscedasticityTests": true
			},
			"graphs": {
				"residualsPlot": false,
				"homoscedasticityPlot": false,
				"qqPlot": false,
				"heatMapPlot": false
			}
		},
		"report": {
			"descriptiveStatistics": false,
			"goodnessOfFit": false
		},
		"graph": {
			"ranks": false
		},
		"output": {
			"significantDigitCount": 4,
			"pValueStyle": {
				"type": "P_VALUE_STYLE_GP",
				"decimalDigitCount": 6
			}
		}
	}
}
