# Supplementary material for: High-intensity light therapy for post-interventional complications and pain after minimally invasive spinal procedures: a case series
Source: Lasers Med Sci. 2026 Feb 18;41(1):31. doi: 10.1007/s10103-026-04815-6 (PMC12916963; doi:10.1007/s10103-026-04815-6)
Supplement: Supplementary file 1 — Supplementary Material 1 [file 10103_2026_4815_MOESM1_ESM.prism › analyses/4F199D69-034E-4963-86B9-5B03878B2365/results.json]

{
	"@class": "AnalysisResults",
	"$id": "analyses/one_way_anova/results.schema.json",
	"version": "0.0.0",
	"content": {
		"status": {
			"error": "VALID",
			"warning": []
		},
		"friedmanTestModel": {
			"status": "VALID",
			"friedmanTest": {
				"status": "VALID",
				"statistic": 29.714285714285715,
				"levelCount": 3,
				"pValue": {
					"value": 3.5287820878808997e-07,
					"level": 0.05,
					"isSignificant": true,
					"state": "P_VALUE_EQUAL"
				},
				"pValueExact": {
					"value": "undefined",
					"level": 0.05,
					"isSignificant": false,
					"state": "P_VALUE_EQUAL"
				},
				"pValueApproximate": {
					"value": 3.5287820878808997e-07,
					"level": 0.05,
					"isSignificant": true,
					"state": "P_VALUE_EQUAL"
				}
			},
			"multipleComparisons": {
				"status": "VALID",
				"method": "Dunn",
				"comparisonCount": 3,
				"significantCount": 2,
				"tests": {
					"f32f4c5e-ea09-564b-a209-5aaf7fab4182": {
						"id": {
							"col": {
								"uid": "4CE189F9-99CB-488D-8D64-BA44514558FB",
								"title": "Before Laser",
								"idx": 0
							}
						},
						"value": {
							"df433367-e3d9-5edb-a7a3-85dbd5cbc916": {
								"id": {
									"col": {
										"uid": "32D48850-C6C0-4C59-8D10-B13DC10431CC",
										"title": "After Laser-1",
										"idx": 1
									}
								},
								"value": {
									"status": "VALID",
									"rankSumsDifference": 1.25,
									"statistic": 3.5355339059327373,
									"pValueAdjusted": {
										"value": 0.001220856052335114,
										"level": 0.05,
										"isSignificant": true,
										"state": "P_VALUE_EQUAL"
									},
									"sample1": {
										"id": {
											"col": {
												"uid": "4CE189F9-99CB-488D-8D64-BA44514558FB",
												"title": "Before Laser",
												"idx": 0
											}
										},
										"value": {
											"mean": 3.0,
											"n": 16
										}
									},
									"sample2": {
										"id": {
											"col": {
												"uid": "32D48850-C6C0-4C59-8D10-B13DC10431CC",
												"title": "After Laser-1",
												"idx": 1
											}
										},
										"value": {
											"mean": 1.75,
											"n": 16
										}
									}
								}
							},
							"fcd47cc7-b119-5b4c-8367-956d34956817": {
								"id": {
									"col": {
										"uid": "325DC273-F9BB-466C-9327-831799C2CF30",
										"title": "After Laser-2",
										"idx": 2
									}
								},
								"value": {
									"status": "VALID",
									"rankSumsDifference": 1.75,
									"statistic": 4.949747468305833,
									"pValueAdjusted": {
										"value": 2.2292951170243077e-06,
										"level": 0.05,
										"isSignificant": true,
										"state": "P_VALUE_EQUAL"
									},
									"sample1": {
										"id": {
											"col": {
												"uid": "4CE189F9-99CB-488D-8D64-BA44514558FB",
												"title": "Before Laser",
												"idx": 0
											}
										},
										"value": {
											"mean": 3.0,
											"n": 16
										}
									},
									"sample2": {
										"id": {
											"col": {
												"uid": "325DC273-F9BB-466C-9327-831799C2CF30",
												"title": "After Laser-2",
												"idx": 2
											}
										},
										"value": {
											"mean": 1.25,
											"n": 16
										}
									}
								}
							}
						}
					},
					"df433367-e3d9-5edb-a7a3-85dbd5cbc916": {
						"id": {
							"col": {
								"uid": "32D48850-C6C0-4C59-8D10-B13DC10431CC",
								"title": "After Laser-1",
								"idx": 1
							}
						},
						"value": {
							"fcd47cc7-b119-5b4c-8367-956d34956817": {
								"id": {
									"col": {
										"uid": "325DC273-F9BB-466C-9327-831799C2CF30",
										"title": "After Laser-2",
										"idx": 2
									}
								},
								"value": {
									"status": "VALID",
									"rankSumsDifference": 0.5,
									"statistic": 1.414213562373095,
									"pValueAdjusted": {
										"value": 0.4718976211508693,
										"level": 0.05,
										"isSignificant": false,
										"state": "P_VALUE_EQUAL"
									},
									"sample1": {
										"id": {
											"col": {
												"uid": "32D48850-C6C0-4C59-8D10-B13DC10431CC",
												"title": "After Laser-1",
												"idx": 1
											}
										},
										"value": {
											"mean": 1.75,
											"n": 16
										}
									},
									"sample2": {
										"id": {
											"col": {
												"uid": "325DC273-F9BB-466C-9327-831799C2CF30",
												"title": "After Laser-2",
												"idx": 2
											}
										},
										"value": {
											"mean": 1.25,
											"n": 16
										}
									}
								}
							}
						}
					}
				}
			},
			"compactLetterDisplay": {
				"status": "VALID",
				"letterCount": 2,
				"sampleCount": 3,
				"samples": {
					"f32f4c5e-ea09-564b-a209-5aaf7fab4182": {
						"id": {
							"col": {
								"uid": "4CE189F9-99CB-488D-8D64-BA44514558FB",
								"title": "Before Laser",
								"idx": 0
							}
						},
						"value": "A"
					},
					"df433367-e3d9-5edb-a7a3-85dbd5cbc916": {
						"id": {
							"col": {
								"uid": "32D48850-C6C0-4C59-8D10-B13DC10431CC",
								"title": "After Laser-1",
								"idx": 1
							}
						},
						"value": "B"
					},
					"fcd47cc7-b119-5b4c-8367-956d34956817": {
						"id": {
							"col": {
								"uid": "325DC273-F9BB-466C-9327-831799C2CF30",
								"title": "After Laser-2",
								"idx": 2
							}
						},
						"value": "B"
					}
				}
			},
			"dataSummary": {
				"levelCount": 3,
				"matchedCount": 16
			}
		},
		"descriptiveStatistics": {
			"f32f4c5e-ea09-564b-a209-5aaf7fab4182": {
				"id": {
					"col": {
						"uid": "4CE189F9-99CB-488D-8D64-BA44514558FB",
						"title": "Before Laser",
						"idx": 0
					}
				},
				"value": {
					"n": 16,
					"mean": 5.6875,
					"sd": 1.138346754435279,
					"meanSE": 0.28458668860881975,
					"meanCI": {
						"lower": 5.08091783189237,
						"upper": 6.29408216810763,
						"level": 95.0
					},
					"minimum": 4.0,
					"firstQuartile": 5.0,
					"median": 5.5,
					"thirdQuartile": 6.75,
					"maximum": 8.0,
					"meanRanks": 3.0
				}
			},
			"df433367-e3d9-5edb-a7a3-85dbd5cbc916": {
				"id": {
					"col": {
						"uid": "32D48850-C6C0-4C59-8D10-B13DC10431CC",
						"title": "After Laser-1",
						"idx": 1
					}
				},
				"value": {
					"n": 16,
					"mean": 2.3125,
					"sd": 2.0886598574205424,
					"meanSE": 0.5221649643551356,
					"meanCI": {
						"lower": 1.1995317240180101,
						"upper": 3.4254682759819897,
						"level": 95.0
					},
					"minimum": 0.0,
					"firstQuartile": 0.0,
					"median": 3.0,
					"thirdQuartile": 4.0,
					"maximum": 5.0,
					"meanRanks": 1.75
				}
			},
			"fcd47cc7-b119-5b4c-8367-956d34956817": {
				"id": {
					"col": {
						"uid": "325DC273-F9BB-466C-9327-831799C2CF30",
						"title": "After Laser-2",
						"idx": 2
					}
				},
				"value": {
					"n": 16,
					"mean": 1.125,
					"sd": 1.2583057392117916,
					"meanSE": 0.3145764348029479,
					"meanCI": {
						"lower": 0.4544962009954425,
						"upper": 1.7955037990045575,
						"level": 95.0
					},
					"minimum": 0.0,
					"firstQuartile": 0.0,
					"median": 1.0,
					"thirdQuartile": 2.0,
					"maximum": 4.0,
					"meanRanks": 1.25
				}
			}
		}
	}
}
