# Supplementary material for: High-intensity light therapy for post-interventional complications and pain after minimally invasive spinal procedures: a case series
Source: Lasers Med Sci. 2026 Feb 18;41(1):31. doi: 10.1007/s10103-026-04815-6 (PMC12916963; doi:10.1007/s10103-026-04815-6)
Supplement: Supplementary file 1 — Supplementary Material 1 [file 10103_2026_4815_MOESM1_ESM.prism › analyses/4F199D69-034E-4963-86B9-5B03878B2365/sheet.json]

{
	"@class": "AnalysisSheet",
	"uid": "4F199D69-034E-4963-86B9-5B03878B2365",
	"fenID": 11,
	"title": "Friedman test of Pain - HILT Group",
	"$id": "analyses/sheet.schema.json",
	"analysisClass": "ONE_WAY_ANOVA",
	"isAllDataAnalyzed": true,
	"isCalculated": true,
	"currentResultSheet": "5C6D0C28-FEFB-4443-8925-469EB3869777",
	"preferredResultSheet": "191C536E-620E-4128-A326-3EF3D1A706AC",
	"minRequiredVersion": {
		"major": 6,
		"minor": 0,
		"subminor": 0,
		"build": 0
	},
	"pairwiseComparisonsDataUid": "FAFD8B49-CD7B-4008-AD98-0854329AC193",
	"minRecommendedVersion": {
		"major": 8,
		"minor": 1,
		"subminor": 0,
		"build": 0
	},
	"resultSheets": [
		{
			"uid": "191C536E-620E-4128-A326-3EF3D1A706AC",
			"title": "ANOVA results"
		},
		{
			"uid": "5C6D0C28-FEFB-4443-8925-469EB3869777",
			"title": "Multiple comparisons"
		}
	],
	"inputDataSets": [
		{
			"uid": "4CE189F9-99CB-488D-8D64-BA44514558FB",
			"title": "Before Laser",
			"idx": "A"
		},
		{
			"uid": "32D48850-C6C0-4C59-8D10-B13DC10431CC",
			"title": "After Laser-1",
			"idx": "B"
		},
		{
			"uid": "325DC273-F9BB-466C-9327-831799C2CF30",
			"title": "After Laser-2",
			"idx": "C"
		}
	],
	"inputSheets": [
		{
			"uid": "0E442B70-4F8F-4F70-9470-BC0CF3338804",
			"title": "Pain - HILT Group"
		}
	]
}
