# Supplementary material for: High-intensity light therapy for post-interventional complications and pain after minimally invasive spinal procedures: a case series
Source: Lasers Med Sci. 2026 Feb 18;41(1):31. doi: 10.1007/s10103-026-04815-6 (PMC12916963; doi:10.1007/s10103-026-04815-6)
Supplement: Supplementary file 1 — Supplementary Material 1 [file 10103_2026_4815_MOESM1_ESM.prism › analyses/5AD8ADAF-FC84-4EEB-9A62-A0B55560F98F/parameters.json]

{
	"@class": "AnalysisParameters",
	"$id": "analyses/normality_tests/parameters.schema.json",
	"version": "0.0.0",
	"content": {
		"data": {
			"handleReplicatesAs": "AVERAGE"
		},
		"calc": {
			"testforNormality": true,
			"testforLognormality": false,
			"testRelativeLikelihood": false,
			"tests": {
				"andersonDarling": true,
				"dAgostinoPearson": true,
				"shaproWilks": true,
				"kolmogorovSmirnov": true
			}
		},
		"graph": {
			"qqPlot": true
		},
		"options": {
			"significanceLevel": 0.05
		},
		"output": {
			"significantDigitCount": 4,
			"pValueStyle": {
				"type": "P_VALUE_STYLE_GP",
				"decimalDigitCount": 6
			}
		}
	}
}
