# Supplementary material for: High-intensity light therapy for post-interventional complications and pain after minimally invasive spinal procedures: a case series
Source: Lasers Med Sci. 2026 Feb 18;41(1):31. doi: 10.1007/s10103-026-04815-6 (PMC12916963; doi:10.1007/s10103-026-04815-6)
Supplement: Supplementary file 1 — Supplementary Material 1 [file 10103_2026_4815_MOESM1_ESM.prism › analyses/5AD8ADAF-FC84-4EEB-9A62-A0B55560F98F/results.json]

{
	"@class": "AnalysisResults",
	"$id": "analyses/normality_tests/results.schema.json",
	"version": "0.0.0",
	"content": {
		"status": {
			"error": "VALID",
			"warning": []
		},
		"samples": {
			"f32f4c5e-ea09-564b-a209-5aaf7fab4182": {
				"id": {
					"col": {
						"uid": "4CE189F9-99CB-488D-8D64-BA44514558FB",
						"title": "Before Laser",
						"idx": 0
					}
				},
				"value": {
					"normalityModel": {
						"status": "VALID",
						"dAgostinoPearsonTest": {
							"status": "VALID",
							"K2": 0.6139405989850127,
							"pValue": {
								"value": 0.7356724504279086,
								"level": 0.05,
								"isSignificant": false,
								"state": "P_VALUE_EQUAL"
							}
						},
						"andersonDarlingTest": {
							"status": "VALID",
							"A2": 0.6417946381120814,
							"pValue": {
								"value": 0.07686374143255281,
								"level": 0.05,
								"isSignificant": false,
								"state": "P_VALUE_EQUAL"
							}
						},
						"shapiroWilkTest": {
							"status": "VALID",
							"W": 0.9187618303062131,
							"pValue": {
								"value": 0.16111408032197266,
								"level": 0.05,
								"isSignificant": false,
								"state": "P_VALUE_EQUAL"
							}
						},
						"kolmogorovSmirnovTest": {
							"status": "VALID",
							"distance": 0.22706023683704468,
							"pValue": {
								"value": 0.026906425576076563,
								"level": 0.05,
								"isSignificant": true,
								"state": "P_VALUE_EQUAL"
							}
						},
						"allTestsPassed": false,
						"descriptiveStatistics": {
							"n": 16,
							"mean": 5.6875,
							"sd": 1.138346754435279
						}
					},
					"lognormalityModel": {
						"status": "VALID",
						"allTestsPassed": true,
						"descriptiveStatistics": {
							"n": 16,
							"geometricMean": 5.582234414305267,
							"geometricSD": 1.2211914130598784
						}
					},
					"dataSummary": {
						"valueCount": 16
					}
				}
			},
			"df433367-e3d9-5edb-a7a3-85dbd5cbc916": {
				"id": {
					"col": {
						"uid": "32D48850-C6C0-4C59-8D10-B13DC10431CC",
						"title": "After Laser-1",
						"idx": 1
					}
				},
				"value": {
					"normalityModel": {
						"status": "VALID",
						"dAgostinoPearsonTest": {
							"status": "VALID",
							"K2": 13.859270063412515,
							"pValue": {
								"value": 0.0009783578728473016,
								"level": 0.05,
								"isSignificant": true,
								"state": "P_VALUE_EQUAL"
							}
						},
						"andersonDarlingTest": {
							"status": "VALID",
							"A2": 1.5244924364899006,
							"pValue": {
								"value": 0.0003913471167137361,
								"level": 0.05,
								"isSignificant": true,
								"state": "P_VALUE_EQUAL"
							}
						},
						"shapiroWilkTest": {
							"status": "VALID",
							"W": 0.7825791356447281,
							"pValue": {
								"value": 0.0016136158714372278,
								"level": 0.05,
								"isSignificant": true,
								"state": "P_VALUE_EQUAL"
							}
						},
						"kolmogorovSmirnovTest": {
							"status": "VALID",
							"distance": 0.2904358060082023,
							"pValue": {
								"value": 0.000815417231546006,
								"level": 0.05,
								"isSignificant": true,
								"state": "P_VALUE_EQUAL"
							}
						},
						"allTestsPassed": false,
						"descriptiveStatistics": {
							"n": 16,
							"mean": 2.3125,
							"sd": 2.0886598574205424
						}
					},
					"lognormalityModel": {
						"status": "NON_POSITIVE_VALUES",
						"allTestsPassed": true
					},
					"dataSummary": {
						"valueCount": 16
					}
				}
			},
			"fcd47cc7-b119-5b4c-8367-956d34956817": {
				"id": {
					"col": {
						"uid": "325DC273-F9BB-466C-9327-831799C2CF30",
						"title": "After Laser-2",
						"idx": 2
					}
				},
				"value": {
					"normalityModel": {
						"status": "VALID",
						"dAgostinoPearsonTest": {
							"status": "VALID",
							"K2": 2.567010073488035,
							"pValue": {
								"value": 0.27706447538870715,
								"level": 0.05,
								"isSignificant": false,
								"state": "P_VALUE_EQUAL"
							}
						},
						"andersonDarlingTest": {
							"status": "VALID",
							"A2": 1.0445061098542254,
							"pValue": {
								"value": 0.006883001416001844,
								"level": 0.05,
								"isSignificant": true,
								"state": "P_VALUE_EQUAL"
							}
						},
						"shapiroWilkTest": {
							"status": "VALID",
							"W": 0.8344685493167682,
							"pValue": {
								"value": 0.008116548141098162,
								"level": 0.05,
								"isSignificant": true,
								"state": "P_VALUE_EQUAL"
							}
						},
						"kolmogorovSmirnovTest": {
							"status": "VALID",
							"distance": 0.2518549289795482,
							"pValue": {
								"value": 0.007771221986640351,
								"level": 0.05,
								"isSignificant": true,
								"state": "P_VALUE_EQUAL"
							}
						},
						"allTestsPassed": false,
						"descriptiveStatistics": {
							"n": 16,
							"mean": 1.125,
							"sd": 1.2583057392117916
						}
					},
					"lognormalityModel": {
						"status": "NON_POSITIVE_VALUES",
						"allTestsPassed": true
					},
					"dataSummary": {
						"valueCount": 16
					}
				}
			}
		}
	}
}
