# Supplementary material for: High-intensity light therapy for post-interventional complications and pain after minimally invasive spinal procedures: a case series
Source: Lasers Med Sci. 2026 Feb 18;41(1):31. doi: 10.1007/s10103-026-04815-6 (PMC12916963; doi:10.1007/s10103-026-04815-6)
Supplement: Supplementary file 1 — Supplementary Material 1 [file 10103_2026_4815_MOESM1_ESM.prism › analyses/5AD8ADAF-FC84-4EEB-9A62-A0B55560F98F/result_sheets/04D1B100-7CDD-4382-99E8-00A3B5D5FF1C.json]

{
	"@class": "AnalysisView",
	"uid": "04D1B100-7CDD-4382-99E8-00A3B5D5FF1C",
	"$id": "analyses/view.schema.json",
	"dataSheet": "3481665B-2EAD-4D4F-8043-9C719DDE1F3A",
	"textBlocks": [
		{
			"block": "",
			"fenID": 0
		}
	],
	"name": "Tabular results",
	"viewIdx": 0,
	"graphId": -1,
	"graphFlags": 0,
	"tabState": "AUTO",
	"isVisible": true,
	"isInternal": false,
	"isColumnLabelsVisible": true
}
