# Supplementary material for: High-intensity light therapy for post-interventional complications and pain after minimally invasive spinal procedures: a case series
Source: Lasers Med Sci. 2026 Feb 18;41(1):31. doi: 10.1007/s10103-026-04815-6 (PMC12916963; doi:10.1007/s10103-026-04815-6)
Supplement: Supplementary file 1 — Supplementary Material 1 [file 10103_2026_4815_MOESM1_ESM.prism › analyses/652432BE-E216-4939-A1F8-05B40420D904/results.json]

{
	"@class": "AnalysisResults",
	"$id": "analyses/two_sample_tests/results.schema.json",
	"version": "0.0.0",
	"content": {
		"status": {
			"error": "VALID",
			"warning": []
		},
		"pairedTTestModel": {
			"status": "VALID",
			"pairedTTest": {
				"status": "VALID",
				"t": 8.700446025423066,
				"df": 28.0,
				"pValue": {
					"value": 1.892600437356626e-09,
					"level": 0.05,
					"isSignificant": true,
					"state": "P_VALUE_EQUAL"
				}
			},
			"meanOfDifferences": {
				"mean": 17.724137931034484,
				"stdDeviationOfDifferences": 10.970403533807735,
				"stdErrorOfDifferences": 2.037152794149152,
				"confidenceIntervalOfDifferences": {
					"lower": 13.551219598571222,
					"upper": 21.897056263497745,
					"level": 95.0
				},
				"rSquared": 0.7299845269672857
			},
			"pearsonTest": {
				"status": "VALID",
				"r": 0.562641964221706,
				"pValue": {
					"value": 0.0007436104777520594,
					"level": 0.05,
					"isSignificant": true,
					"state": "P_VALUE_EQUAL"
				},
				"pValueOneTailed": {
					"value": 0.0007436104777520594,
					"level": 0.05,
					"isSignificant": true,
					"state": "P_VALUE_EQUAL"
				}
			}
		},
		"descriptiveStatistics": {
			"sample1": {
				"id": {
					"col": {
						"uid": "DB880551-72D8-4588-B2F6-33B8A2BC2E39",
						"title": "After Laser",
						"idx": 1
					}
				},
				"value": {
					"n": 29,
					"mean": 71.20689655172414,
					"sd": 10.695056636278368,
					"meanSE": 1.9860221588964344,
					"meanCI": {
						"lower": 67.13871457767708,
						"upper": 75.2750785257712,
						"level": 95.0
					},
					"minimum": 43.0,
					"firstQuartile": 62.0,
					"median": 72.0,
					"thirdQuartile": 76.0,
					"maximum": 92.0
				}
			},
			"sample2": {
				"id": {
					"col": {
						"uid": "842F49F6-E211-4AD4-A288-72A53A858D84",
						"title": "Before Laser",
						"idx": 0
					}
				},
				"value": {
					"n": 29,
					"mean": 53.48275862068966,
					"sd": 12.511767859713888,
					"meanSE": 2.323376963902339,
					"meanCI": {
						"lower": 48.72353665474955,
						"upper": 58.241980586629765,
						"level": 95.0
					},
					"minimum": 34.0,
					"firstQuartile": 44.0,
					"median": 52.0,
					"thirdQuartile": 60.0,
					"maximum": 82.0
				}
			},
			"differences": {
				"id": [
					{
						"col": {
							"uid": "DB880551-72D8-4588-B2F6-33B8A2BC2E39",
							"title": "After Laser",
							"idx": 1
						}
					},
					{
						"col": {
							"uid": "842F49F6-E211-4AD4-A288-72A53A858D84",
							"title": "Before Laser",
							"idx": 0
						}
					}
				],
				"value": {
					"n": 29,
					"mean": 17.724137931034484,
					"sd": 10.970403533807735,
					"meanSE": 2.037152794149152,
					"meanCI": {
						"lower": 13.551219598571222,
						"upper": 21.897056263497745,
						"level": 95.0
					},
					"minimum": 5.0,
					"firstQuartile": 11.5,
					"median": 14.0,
					"thirdQuartile": 22.0,
					"maximum": 51.0
				}
			}
		},
		"compactLetterDisplay": {
			"status": "VALID",
			"letterCount": 2,
			"sampleCount": 2,
			"samples": {
				"77e37442-0368-5f9f-82c3-793e0d787780": {
					"id": {
						"col": {
							"uid": "DB880551-72D8-4588-B2F6-33B8A2BC2E39",
							"title": "After Laser",
							"idx": 1
						}
					},
					"value": "A"
				},
				"1822a3de-b3a0-5527-ba22-daa6d5f58a18": {
					"id": {
						"col": {
							"uid": "842F49F6-E211-4AD4-A288-72A53A858D84",
							"title": "Before Laser",
							"idx": 0
						}
					},
					"value": "B"
				}
			}
		}
	}
}
