# Supplementary material for: High-intensity light therapy for post-interventional complications and pain after minimally invasive spinal procedures: a case series
Source: Lasers Med Sci. 2026 Feb 18;41(1):31. doi: 10.1007/s10103-026-04815-6 (PMC12916963; doi:10.1007/s10103-026-04815-6)
Supplement: Supplementary file 1 — Supplementary Material 1 [file 10103_2026_4815_MOESM1_ESM.prism › analyses/652432BE-E216-4939-A1F8-05B40420D904/result_sheets/05AAE205-299E-40C4-95AB-132B3B7F14DB.json]

{
	"@class": "AnalysisView",
	"uid": "05AAE205-299E-40C4-95AB-132B3B7F14DB",
	"$id": "analyses/view.schema.json",
	"dataSheet": "FCDA39C0-CAE0-4D3D-BEFC-B52EE3B51030",
	"name": "Estimation Plot",
	"viewIdx": 8,
	"graphId": 52,
	"graphFlags": 0,
	"tabState": "AUTO",
	"isVisible": false,
	"isInternal": false,
	"isColumnLabelsVisible": true,
	"graphDefaults": {
		"type": "binary"
	}
}
