# Supplementary material for: High-intensity light therapy for post-interventional complications and pain after minimally invasive spinal procedures: a case series
Source: Lasers Med Sci. 2026 Feb 18;41(1):31. doi: 10.1007/s10103-026-04815-6 (PMC12916963; doi:10.1007/s10103-026-04815-6)
Supplement: Supplementary file 1 — Supplementary Material 1 [file 10103_2026_4815_MOESM1_ESM.prism › analyses/652432BE-E216-4939-A1F8-05B40420D904/sheet.json]

{
	"@class": "AnalysisSheet",
	"uid": "652432BE-E216-4939-A1F8-05B40420D904",
	"fenID": 9,
	"title": "Paired t test of Tissue Oxygenation - Visit 2",
	"$id": "analyses/sheet.schema.json",
	"analysisClass": "T_TESTS_AND_NONPARAMETRIC",
	"isAllDataAnalyzed": true,
	"isCalculated": true,
	"currentResultSheet": "C47A7056-E46C-457F-A8F3-7C3A852397BE",
	"preferredResultSheet": "C47A7056-E46C-457F-A8F3-7C3A852397BE",
	"pairwiseComparisonsDataUid": "29C18FA5-3340-439B-A6AB-6C4CBC1FD71C",
	"minRequiredVersion": {
		"major": 9,
		"minor": 0,
		"subminor": 0,
		"build": 0
	},
	"resultSheets": [
		{
			"uid": "C47A7056-E46C-457F-A8F3-7C3A852397BE",
			"title": "Tabular results"
		},
		{
			"uid": "05AAE205-299E-40C4-95AB-132B3B7F14DB",
			"title": "Estimation Plot"
		}
	],
	"inputDataSets": [
		{
			"uid": "842F49F6-E211-4AD4-A288-72A53A858D84",
			"title": "Before Laser",
			"idx": "A"
		},
		{
			"uid": "DB880551-72D8-4588-B2F6-33B8A2BC2E39",
			"title": "After Laser",
			"idx": "B"
		}
	],
	"inputSheets": [
		{
			"uid": "617ABDEE-E561-4583-9690-C8B796FAB06B",
			"title": "Tissue Oxygenation - Visit 2"
		}
	]
}
