# Supplementary material for: High-intensity light therapy for post-interventional complications and pain after minimally invasive spinal procedures: a case series
Source: Lasers Med Sci. 2026 Feb 18;41(1):31. doi: 10.1007/s10103-026-04815-6 (PMC12916963; doi:10.1007/s10103-026-04815-6)
Supplement: Supplementary file 1 — Supplementary Material 1 [file 10103_2026_4815_MOESM1_ESM.prism › analyses/65C17D3F-ED85-479B-88D9-2D76D6B8E71E/results.json]

{
	"@class": "AnalysisResults",
	"$id": "analyses/normality_tests/results.schema.json",
	"version": "0.0.0",
	"content": {
		"status": {
			"error": "VALID",
			"warning": []
		},
		"samples": {
			"3116979e-3458-5f0d-b90a-71ccefc8ec10": {
				"id": {
					"col": {
						"uid": "3684C951-11B2-4B2D-B57E-18B8DC4AF552",
						"title": "Before Laser",
						"idx": 0
					}
				},
				"value": {
					"normalityModel": {
						"status": "VALID",
						"dAgostinoPearsonTest": {
							"status": "VALID",
							"K2": 1.8022135328262052,
							"pValue": {
								"value": 0.4061199310148469,
								"level": 0.05,
								"isSignificant": false,
								"state": "P_VALUE_EQUAL"
							}
						},
						"andersonDarlingTest": {
							"status": "VALID",
							"A2": 0.3892966105893123,
							"pValue": {
								"value": 0.3617193993875145,
								"level": 0.05,
								"isSignificant": false,
								"state": "P_VALUE_EQUAL"
							}
						},
						"shapiroWilkTest": {
							"status": "VALID",
							"W": 0.9616729856478683,
							"pValue": {
								"value": 0.36120290123835996,
								"level": 0.05,
								"isSignificant": false,
								"state": "P_VALUE_EQUAL"
							}
						},
						"kolmogorovSmirnovTest": {
							"status": "VALID",
							"distance": 0.11505122074261004,
							"pValue": {
								"value": 0.1,
								"level": 0.05,
								"isSignificant": false,
								"state": "P_VALUE_GREATER"
							}
						},
						"allTestsPassed": true,
						"descriptiveStatistics": {
							"n": 29,
							"mean": 46.206896551724135,
							"sd": 11.276965493381464
						}
					},
					"lognormalityModel": {
						"status": "VALID",
						"allTestsPassed": true,
						"descriptiveStatistics": {
							"n": 29,
							"geometricMean": 44.83678112128735,
							"geometricSD": 1.2881195232064475
						}
					},
					"dataSummary": {
						"valueCount": 29
					}
				}
			},
			"5e1def80-41cb-5458-9687-9d42c8dc66e1": {
				"id": {
					"col": {
						"uid": "826DA50D-E698-44F3-BEB3-24D240C9BE8C",
						"title": "After Laser",
						"idx": 1
					}
				},
				"value": {
					"normalityModel": {
						"status": "VALID",
						"dAgostinoPearsonTest": {
							"status": "VALID",
							"K2": 0.7932811817005703,
							"pValue": {
								"value": 0.6725757120626904,
								"level": 0.05,
								"isSignificant": false,
								"state": "P_VALUE_EQUAL"
							}
						},
						"andersonDarlingTest": {
							"status": "VALID",
							"A2": 0.3704357222369765,
							"pValue": {
								"value": 0.40133508598979106,
								"level": 0.05,
								"isSignificant": false,
								"state": "P_VALUE_EQUAL"
							}
						},
						"shapiroWilkTest": {
							"status": "VALID",
							"W": 0.9668217469297063,
							"pValue": {
								"value": 0.47703991929005757,
								"level": 0.05,
								"isSignificant": false,
								"state": "P_VALUE_EQUAL"
							}
						},
						"kolmogorovSmirnovTest": {
							"status": "VALID",
							"distance": 0.1399609702910551,
							"pValue": {
								"value": 0.1,
								"level": 0.05,
								"isSignificant": false,
								"state": "P_VALUE_GREATER"
							}
						},
						"allTestsPassed": true,
						"descriptiveStatistics": {
							"n": 29,
							"mean": 65.55172413793103,
							"sd": 7.831193153466242
						}
					},
					"lognormalityModel": {
						"status": "VALID",
						"allTestsPassed": true,
						"descriptiveStatistics": {
							"n": 29,
							"geometricMean": 65.08322180755418,
							"geometricSD": 1.1311690061339703
						}
					},
					"dataSummary": {
						"valueCount": 29
					}
				}
			}
		}
	}
}
