# Supplementary material for: High-intensity light therapy for post-interventional complications and pain after minimally invasive spinal procedures: a case series
Source: Lasers Med Sci. 2026 Feb 18;41(1):31. doi: 10.1007/s10103-026-04815-6 (PMC12916963; doi:10.1007/s10103-026-04815-6)
Supplement: Supplementary file 1 — Supplementary Material 1 [file 10103_2026_4815_MOESM1_ESM.prism › analyses/8603BF7D-B180-4D5F-99C5-3A43ACD8DB8C/results.json]

{
	"@class": "AnalysisResults",
	"$id": "analyses/normality_tests/results.schema.json",
	"version": "0.0.0",
	"content": {
		"status": {
			"error": "VALID",
			"warning": []
		},
		"samples": {
			"1822a3de-b3a0-5527-ba22-daa6d5f58a18": {
				"id": {
					"col": {
						"uid": "842F49F6-E211-4AD4-A288-72A53A858D84",
						"title": "Before Laser",
						"idx": 0
					}
				},
				"value": {
					"normalityModel": {
						"status": "VALID",
						"dAgostinoPearsonTest": {
							"status": "VALID",
							"K2": 1.0574959286054935,
							"pValue": {
								"value": 0.5893423856512044,
								"level": 0.05,
								"isSignificant": false,
								"state": "P_VALUE_EQUAL"
							}
						},
						"andersonDarlingTest": {
							"status": "VALID",
							"A2": 0.5034016609763192,
							"pValue": {
								"value": 0.18866511426583155,
								"level": 0.05,
								"isSignificant": false,
								"state": "P_VALUE_EQUAL"
							}
						},
						"shapiroWilkTest": {
							"status": "VALID",
							"W": 0.9488832771074138,
							"pValue": {
								"value": 0.17120760763665394,
								"level": 0.05,
								"isSignificant": false,
								"state": "P_VALUE_EQUAL"
							}
						},
						"kolmogorovSmirnovTest": {
							"status": "VALID",
							"distance": 0.11868631266583787,
							"pValue": {
								"value": 0.1,
								"level": 0.05,
								"isSignificant": false,
								"state": "P_VALUE_GREATER"
							}
						},
						"allTestsPassed": true,
						"descriptiveStatistics": {
							"n": 29,
							"mean": 53.48275862068966,
							"sd": 12.511767859713888
						}
					},
					"lognormalityModel": {
						"status": "VALID",
						"allTestsPassed": true,
						"descriptiveStatistics": {
							"n": 29,
							"geometricMean": 52.082767762415706,
							"geometricSD": 1.265657641499023
						}
					},
					"dataSummary": {
						"valueCount": 29
					}
				}
			},
			"77e37442-0368-5f9f-82c3-793e0d787780": {
				"id": {
					"col": {
						"uid": "DB880551-72D8-4588-B2F6-33B8A2BC2E39",
						"title": "After Laser",
						"idx": 1
					}
				},
				"value": {
					"normalityModel": {
						"status": "VALID",
						"dAgostinoPearsonTest": {
							"status": "VALID",
							"K2": 1.2820514707658652,
							"pValue": {
								"value": 0.5267518388426486,
								"level": 0.05,
								"isSignificant": false,
								"state": "P_VALUE_EQUAL"
							}
						},
						"andersonDarlingTest": {
							"status": "VALID",
							"A2": 0.5605222082453913,
							"pValue": {
								"value": 0.13427091430747584,
								"level": 0.05,
								"isSignificant": false,
								"state": "P_VALUE_EQUAL"
							}
						},
						"shapiroWilkTest": {
							"status": "VALID",
							"W": 0.9523246161208105,
							"pValue": {
								"value": 0.2102382318606229,
								"level": 0.05,
								"isSignificant": false,
								"state": "P_VALUE_EQUAL"
							}
						},
						"kolmogorovSmirnovTest": {
							"status": "VALID",
							"distance": 0.12004303699933916,
							"pValue": {
								"value": 0.1,
								"level": 0.05,
								"isSignificant": false,
								"state": "P_VALUE_GREATER"
							}
						},
						"allTestsPassed": true,
						"descriptiveStatistics": {
							"n": 29,
							"mean": 71.20689655172414,
							"sd": 10.695056636278368
						}
					},
					"lognormalityModel": {
						"status": "VALID",
						"allTestsPassed": true,
						"descriptiveStatistics": {
							"n": 29,
							"geometricMean": 70.39072981302569,
							"geometricSD": 1.170559469329489
						}
					},
					"dataSummary": {
						"valueCount": 29
					}
				}
			}
		}
	}
}
