# Supplementary material for: High-intensity light therapy for post-interventional complications and pain after minimally invasive spinal procedures: a case series
Source: Lasers Med Sci. 2026 Feb 18;41(1):31. doi: 10.1007/s10103-026-04815-6 (PMC12916963; doi:10.1007/s10103-026-04815-6)
Supplement: Supplementary file 1 — Supplementary Material 1 [file 10103_2026_4815_MOESM1_ESM.prism › analyses/8603BF7D-B180-4D5F-99C5-3A43ACD8DB8C/result_sheets/7F4799B6-9C34-4B46-AC44-0FED200DFBC8.json]

{
	"@class": "AnalysisView",
	"uid": "7F4799B6-9C34-4B46-AC44-0FED200DFBC8",
	"$id": "analyses/view.schema.json",
	"dataSheet": "AB87295B-6545-49BC-8133-87D1E4033933",
	"textBlocks": [
		{
			"block": "",
			"fenID": 6
		}
	],
	"name": "Tabular results",
	"viewIdx": 0,
	"graphId": -1,
	"graphFlags": 0,
	"tabState": "AUTO",
	"isVisible": true,
	"isInternal": false,
	"isColumnLabelsVisible": true
}
