# Supplementary material for: High-intensity light therapy for post-interventional complications and pain after minimally invasive spinal procedures: a case series
Source: Lasers Med Sci. 2026 Feb 18;41(1):31. doi: 10.1007/s10103-026-04815-6 (PMC12916963; doi:10.1007/s10103-026-04815-6)
Supplement: Supplementary file 1 — Supplementary Material 1 [file 10103_2026_4815_MOESM1_ESM.prism › analyses/8603BF7D-B180-4D5F-99C5-3A43ACD8DB8C/result_sheets/C809C598-4FFE-4D1A-943C-79F3E9E75E59.json]

{
	"@class": "AnalysisView",
	"uid": "C809C598-4FFE-4D1A-943C-79F3E9E75E59",
	"$id": "analyses/view.schema.json",
	"dataSheet": "59F00F07-B927-48AE-A480-509EE4C61C63",
	"name": "Normal QQ plot",
	"viewIdx": 1,
	"graphId": 49,
	"graphFlags": 1073741824,
	"tabState": "AUTO",
	"isVisible": false,
	"isInternal": false,
	"isColumnLabelsVisible": true,
	"graphDefaults": {
		"type": "binary"
	}
}
