# Supplementary material for: High-intensity light therapy for post-interventional complications and pain after minimally invasive spinal procedures: a case series
Source: Lasers Med Sci. 2026 Feb 18;41(1):31. doi: 10.1007/s10103-026-04815-6 (PMC12916963; doi:10.1007/s10103-026-04815-6)
Supplement: Supplementary file 1 — Supplementary Material 1 [file 10103_2026_4815_MOESM1_ESM.prism › analyses/8603BF7D-B180-4D5F-99C5-3A43ACD8DB8C/sheet.json]

{
	"@class": "AnalysisSheet",
	"uid": "8603BF7D-B180-4D5F-99C5-3A43ACD8DB8C",
	"fenID": 6,
	"title": "Normality and Lognormality Tests of Tissue Oxygenation - Visit 2",
	"$id": "analyses/sheet.schema.json",
	"analysisClass": "NORMALITY_TESTS",
	"isAllDataAnalyzed": true,
	"isCalculated": true,
	"currentResultSheet": "7F4799B6-9C34-4B46-AC44-0FED200DFBC8",
	"preferredResultSheet": "7F4799B6-9C34-4B46-AC44-0FED200DFBC8",
	"minRequiredVersion": {
		"major": 8,
		"minor": 0,
		"subminor": 0,
		"build": 0
	},
	"resultSheets": [
		{
			"uid": "7F4799B6-9C34-4B46-AC44-0FED200DFBC8",
			"title": "Tabular results"
		},
		{
			"uid": "C809C598-4FFE-4D1A-943C-79F3E9E75E59",
			"title": "Normal QQ plot"
		}
	],
	"inputDataSets": [
		{
			"uid": "842F49F6-E211-4AD4-A288-72A53A858D84",
			"title": "Before Laser",
			"idx": "A"
		},
		{
			"uid": "DB880551-72D8-4588-B2F6-33B8A2BC2E39",
			"title": "After Laser",
			"idx": "B"
		}
	],
	"inputSheets": [
		{
			"uid": "617ABDEE-E561-4583-9690-C8B796FAB06B",
			"title": "Tissue Oxygenation - Visit 2"
		}
	]
}
