# Supplementary material for: High-intensity light therapy for post-interventional complications and pain after minimally invasive spinal procedures: a case series
Source: Lasers Med Sci. 2026 Feb 18;41(1):31. doi: 10.1007/s10103-026-04815-6 (PMC12916963; doi:10.1007/s10103-026-04815-6)
Supplement: Supplementary file 1 — Supplementary Material 1 [file 10103_2026_4815_MOESM1_ESM.prism › data/sets/271927F9-A0DA-4883-9788-96EC0F4D3926.json]

{
	"@class": "DataSet",
	"$id": "sheets/data_sheet/data_table/data_set.schema.json",
	"uid": "271927F9-A0DA-4883-9788-96EC0F4D3926",
	"fenID": 28,
	"format": "y_single",
	"title": {
		"string": "No Complications",
		"version": 1,
		"formatting": [
			{
				"range": "0~15",
				"attributes": {}
			}
		]
	},
	"attributes": [
		"DS_ATTR_Y"
	],
	"replicates": [
		{
			"@class": "DriverReplicate",
			"valueType": "real",
			"maxWidth": 169,
			"commonAttributes": [
				"INTEGER",
				"POSITIVE",
				"NUMERIC"
			],
			"significantDigitsCount": 7,
			"lastRow": 1,
			"firstRow": 0
		}
	]
}
