# Supplementary material for: High-intensity light therapy for post-interventional complications and pain after minimally invasive spinal procedures: a case series
Source: Lasers Med Sci. 2026 Feb 18;41(1):31. doi: 10.1007/s10103-026-04815-6 (PMC12916963; doi:10.1007/s10103-026-04815-6)
Supplement: Supplementary file 1 — Supplementary Material 1 [file 10103_2026_4815_MOESM1_ESM.prism › data/sets/321516B8-E49C-49BF-BFDE-B63A1F8A8E6E.json]

{
	"@class": "DataSet",
	"$id": "sheets/data_sheet/data_table/data_set.schema.json",
	"uid": "321516B8-E49C-49BF-BFDE-B63A1F8A8E6E",
	"fenID": 83,
	"format": "y_single",
	"title": "After Laser",
	"attributes": [
		"DS_ATTR_Y"
	],
	"replicates": [
		{
			"@class": "DriverReplicate",
			"valueType": "real",
			"commonAttributes": [
				"NUMERIC"
			],
			"decimalsLength": 3,
			"significantDigitsCount": 7,
			"lastRow": 28,
			"firstRow": 0
		}
	]
}
