# Supplementary material for: High-intensity light therapy for post-interventional complications and pain after minimally invasive spinal procedures: a case series
Source: Lasers Med Sci. 2026 Feb 18;41(1):31. doi: 10.1007/s10103-026-04815-6 (PMC12916963; doi:10.1007/s10103-026-04815-6)
Supplement: Supplementary file 1 — Supplementary Material 1 [file 10103_2026_4815_MOESM1_ESM.prism › data/sets/DD4E5C0E-7A1D-4D6F-85F0-82CD6685B465.json]

{
	"@class": "DataSet",
	"$id": "sheets/data_sheet/data_table/data_set.schema.json",
	"uid": "DD4E5C0E-7A1D-4D6F-85F0-82CD6685B465",
	"fenID": 32,
	"format": "text",
	"attributes": [
		"DS_ATTR_Y"
	],
	"replicates": [
		{
			"@class": "DriverReplicate",
			"valueType": "string",
			"commonAttributes": [
				"NUMERIC"
			],
			"decimalsLength": 15,
			"significantDigitsCount": 7,
			"cellAlignments": [
				{
					"rows": "16~19",
					"attributes": "left"
				}
			],
			"cellAttributes": [
				{
					"rows": "16",
					"attributes": [
						"SECTION_TITLE"
					]
				}
			],
			"lastRow": 19,
			"firstRow": 16
		}
	]
}
