# Supplementary material for: High-intensity light therapy for post-interventional complications and pain after minimally invasive spinal procedures: a case series
Source: Lasers Med Sci. 2026 Feb 18;41(1):31. doi: 10.1007/s10103-026-04815-6 (PMC12916963; doi:10.1007/s10103-026-04815-6)
Supplement: Supplementary file 1 — Supplementary Material 1 [file 10103_2026_4815_MOESM1_ESM.prism › data/sheets/0E442B70-4F8F-4F70-9470-BC0CF3338804/sheet.json]

{
	"@class": "DataSheet",
	"$id": "sheets/data_sheet/data_sheet.schema.json",
	"uid": "0E442B70-4F8F-4F70-9470-BC0CF3338804",
	"fenID": 0,
	"title": "Pain - HILT Group",
	"isCustomTitle": true,
	"table": {
		"@class": "DataTable",
		"$id": "sheets/data_sheet/data_table/data_table.schema.json",
		"uid": "A9F32F3C-6A4D-4535-AA6C-7D20C7DF0EEF",
		"format": "column",
		"dataFormat": "y_single",
		"rowTitlesDataSet": "A24F617C-B5B8-4AE3-856F-F50C799B5E57",
		"dataSets": [
			"4CE189F9-99CB-488D-8D64-BA44514558FB",
			"32D48850-C6C0-4C59-8D10-B13DC10431CC",
			"325DC273-F9BB-466C-9327-831799C2CF30"
		]
	},
	"font": {
		"family": "Arial",
		"size": 7.0
	},
	"titleWidth": 48,
	"xSubColWidth": 48,
	"maxDataSets": 2048,
	"maxRow": 500000,
	"selectionRange": {
		"startCell": {
			"row": 0,
			"column": 0,
			"subcolumn": 0
		},
		"endCell": {
			"row": 15,
			"column": 2,
			"subcolumn": 0
		}
	},
	"anchorRow": 0,
	"anchorColumn": 0,
	"firstSubColumn": 0,
	"rowTitlesWidth": 125,
	"subColumnTitleType": "default",
	"pairwiseComparisonsDataUid": "49154F38-4783-437D-99F3-8C36DC4064DC"
}
