# Supplementary material for: High-intensity light therapy for post-interventional complications and pain after minimally invasive spinal procedures: a case series
Source: Lasers Med Sci. 2026 Feb 18;41(1):31. doi: 10.1007/s10103-026-04815-6 (PMC12916963; doi:10.1007/s10103-026-04815-6)
Supplement: Supplementary file 1 — Supplementary Material 1 [file 10103_2026_4815_MOESM1_ESM.prism › data/sheets/1D2C69D2-12E2-49C5-A31B-42F594A5F6DD/sheet.json]

{
	"@class": "DataSheet",
	"$id": "sheets/data_sheet/data_sheet.schema.json",
	"uid": "1D2C69D2-12E2-49C5-A31B-42F594A5F6DD",
	"fenID": 21,
	"title": "Paired t test of Tissue Oxygenation - Visit 1:Estimation Plot",
	"isCollapsed": true,
	"table": {
		"@class": "DataTable",
		"$id": "sheets/data_sheet/data_table/data_table.schema.json",
		"uid": "B28FED4A-A405-448E-ACB0-A52977635F88",
		"format": "view",
		"dataFormat": "y_single",
		"rowTitlesDataSet": "4594139E-537D-481A-8B91-FC78AD699BE8",
		"dataSets": [
			"26DC5225-1988-45F9-ABDB-7BD42CCBFC40",
			"321516B8-E49C-49BF-BFDE-B63A1F8A8E6E",
			"15002C3D-0677-4A4F-9596-5FDA8138FC01"
		]
	},
	"font": {
		"family": "Arial",
		"size": 7.0
	},
	"flags": [
		"ANALYSIS_VIEW"
	],
	"titleWidth": 48,
	"xSubColWidth": 48,
	"maxDataSets": 2048,
	"maxRow": 500000,
	"selectionRange": {
		"startCell": {
			"row": 0,
			"column": 0,
			"subcolumn": 0
		},
		"endCell": {
			"row": 0,
			"column": 0,
			"subcolumn": 0
		}
	},
	"anchorRow": 0,
	"anchorColumn": 0,
	"firstSubColumn": 0,
	"rowTitlesWidth": 125,
	"subColumnTitleType": "default"
}
