# Supplementary material for: High-intensity light therapy for post-interventional complications and pain after minimally invasive spinal procedures: a case series
Source: Lasers Med Sci. 2026 Feb 18;41(1):31. doi: 10.1007/s10103-026-04815-6 (PMC12916963; doi:10.1007/s10103-026-04815-6)
Supplement: Supplementary file 1 — Supplementary Material 1 [file 10103_2026_4815_MOESM1_ESM.prism › data/sheets/3481665B-2EAD-4D4F-8043-9C719DDE1F3A/sheet.json]

{
	"@class": "DataSheet",
	"$id": "sheets/data_sheet/data_sheet.schema.json",
	"uid": "3481665B-2EAD-4D4F-8043-9C719DDE1F3A",
	"fenID": 1,
	"title": "Normality and Lognormality Tests of Pain - HILT Group:Tabular results",
	"isCollapsed": true,
	"table": {
		"@class": "DataTable",
		"$id": "sheets/data_sheet/data_table/data_table.schema.json",
		"uid": "9339B0B7-B2A8-480B-9DF5-8BA439351DEF",
		"format": "view",
		"dataFormat": "text",
		"rowTitlesDataSet": "936143A2-0F78-4ED2-AA5D-92198C8D3A35",
		"dataSets": [
			"8CE91725-D99D-4A02-8653-5DB33227C19A",
			"57E02BA6-3B99-4A60-9AF2-9119E55268B3",
			"430224E9-3933-4BB3-B932-5835E11D2571"
		]
	},
	"font": {
		"family": "Arial",
		"size": 7.0
	},
	"flags": [
		"ANALYSIS_VIEW"
	],
	"titleWidth": 48,
	"xSubColWidth": 173,
	"maxDataSets": 2048,
	"maxRow": 500000,
	"selectionRange": {
		"startCell": {
			"row": 33,
			"column": 1,
			"subcolumn": 0
		},
		"endCell": {
			"row": 33,
			"column": 1,
			"subcolumn": 0
		}
	},
	"anchorRow": 0,
	"anchorColumn": 0,
	"firstSubColumn": 0,
	"rowTitlesWidth": 125,
	"subColumnTitleType": "default"
}
