# Supplementary material for: High-intensity light therapy for post-interventional complications and pain after minimally invasive spinal procedures: a case series
Source: Lasers Med Sci. 2026 Feb 18;41(1):31. doi: 10.1007/s10103-026-04815-6 (PMC12916963; doi:10.1007/s10103-026-04815-6)
Supplement: Supplementary file 1 — Supplementary Material 1 [file 10103_2026_4815_MOESM1_ESM.prism › data/sheets/59F00F07-B927-48AE-A480-509EE4C61C63/sheet.json]

{
	"@class": "DataSheet",
	"$id": "sheets/data_sheet/data_sheet.schema.json",
	"uid": "59F00F07-B927-48AE-A480-509EE4C61C63",
	"fenID": 14,
	"title": "Normality and Lognormality Tests of Tissue Oxygenation - Visit 2:Normal QQ plot",
	"isCollapsed": true,
	"table": {
		"@class": "XYDataTable",
		"$id": "sheets/data_sheet/data_table/data_table.schema.json",
		"uid": "2A6953F6-814D-498E-A1E5-E347818BDB96",
		"format": "view",
		"dataFormat": "y_single",
		"rowTitlesDataSet": "9CDC5362-6501-4AEF-ABB6-5B68A45F8610",
		"dataSets": [
			"C8DF2FED-82E4-4018-85F9-81CF504C3CD6",
			"19B4ECEE-CEBA-4966-991B-E98422E4AFEF"
		],
		"xDataSetFormat": "y_single",
		"xDataSet": "D377F39C-2538-499E-B8EB-276AA31C5ED1"
	},
	"font": {
		"family": "Arial",
		"size": 7.0
	},
	"flags": [
		"ANALYSIS_VIEW"
	],
	"titleWidth": 173,
	"xSubColWidth": 173,
	"maxDataSets": 2048,
	"maxRow": 500000,
	"selectionRange": {
		"startCell": {
			"row": 0,
			"column": -1,
			"subcolumn": 0
		},
		"endCell": {
			"row": 0,
			"column": -1,
			"subcolumn": 0
		}
	},
	"anchorRow": 0,
	"anchorColumn": 0,
	"firstSubColumn": 0,
	"xRowWidth": 0,
	"rowTitlesWidth": 59,
	"subColumnTitleType": "default"
}
