# Supplementary material for: High-intensity light therapy for post-interventional complications and pain after minimally invasive spinal procedures: a case series
Source: Lasers Med Sci. 2026 Feb 18;41(1):31. doi: 10.1007/s10103-026-04815-6 (PMC12916963; doi:10.1007/s10103-026-04815-6)
Supplement: Supplementary file 1 — Supplementary Material 1 [file 10103_2026_4815_MOESM1_ESM.prism › data/sheets/703C867C-9A68-46F4-83F2-8E36A8C563CE/sheet.json]

{
	"@class": "DataSheet",
	"$id": "sheets/data_sheet/data_sheet.schema.json",
	"uid": "703C867C-9A68-46F4-83F2-8E36A8C563CE",
	"fenID": 7,
	"title": "Contingency of Complication - Ctrl vs HILT",
	"isCollapsed": true,
	"table": {
		"@class": "DataTable",
		"$id": "sheets/data_sheet/data_table/data_table.schema.json",
		"uid": "8804608E-4877-4291-B410-DF5E571FCE61",
		"format": "view",
		"dataFormat": "text",
		"rowTitlesDataSet": "E949CF5B-3A41-4029-B4FD-330B41E13D5D",
		"dataSets": [
			"46158530-1D5F-498C-B47D-9851942A20FF",
			"C51C141E-F522-4C94-8199-DBED9F126E20",
			"DD4E5C0E-7A1D-4D6F-85F0-82CD6685B465"
		]
	},
	"font": {
		"family": "Arial",
		"size": 7.0
	},
	"flags": [
		"ANALYSIS_VIEW"
	],
	"titleWidth": 48,
	"xSubColWidth": 48,
	"maxDataSets": 2048,
	"maxRow": 500000,
	"selectionRange": {
		"startCell": {
			"row": 17,
			"column": 0,
			"subcolumn": 0
		},
		"endCell": {
			"row": 17,
			"column": 0,
			"subcolumn": 0
		}
	},
	"anchorRow": 0,
	"anchorColumn": 0,
	"firstSubColumn": 0,
	"userSetColumnWidth": true,
	"horizontal dpi": 192,
	"columnWidths": [
		{
			"number": 0,
			"width": 301.0
		},
		{
			"number": 1,
			"width": 216.0
		}
	],
	"rowTitlesWidth": 353,
	"subColumnTitleType": "default"
}
