# Supplementary material for: High-intensity light therapy for post-interventional complications and pain after minimally invasive spinal procedures: a case series
Source: Lasers Med Sci. 2026 Feb 18;41(1):31. doi: 10.1007/s10103-026-04815-6 (PMC12916963; doi:10.1007/s10103-026-04815-6)
Supplement: Supplementary file 1 — Supplementary Material 1 [file 10103_2026_4815_MOESM1_ESM.prism › data/sheets/844C7599-AEA4-462E-99D2-7DAB69CCBD34/sheet.json]

{
	"@class": "DataSheet",
	"$id": "sheets/data_sheet/data_sheet.schema.json",
	"uid": "844C7599-AEA4-462E-99D2-7DAB69CCBD34",
	"fenID": 12,
	"title": "Normality and Lognormality Tests of Tissue Oxygenation - Visit 1:Normal QQ plot",
	"isCollapsed": true,
	"table": {
		"@class": "XYDataTable",
		"$id": "sheets/data_sheet/data_table/data_table.schema.json",
		"uid": "80528D68-32B6-41A3-93DB-A6FA5C5471E7",
		"format": "view",
		"dataFormat": "y_single",
		"rowTitlesDataSet": "0AA581B5-20B9-4FEC-B9D7-E8257ADE0E83",
		"dataSets": [
			"FEC05566-384C-4B77-A976-901F236B9DE1",
			"76E934A0-F7B7-4CC6-8CED-4D9EFE8B1A03"
		],
		"xDataSetFormat": "y_single",
		"xDataSet": "43817E48-E3EE-443A-B7F6-02791B23C617"
	},
	"font": {
		"family": "Arial",
		"size": 7.0
	},
	"flags": [
		"ANALYSIS_VIEW"
	],
	"titleWidth": 173,
	"xSubColWidth": 173,
	"maxDataSets": 2048,
	"maxRow": 500000,
	"selectionRange": {
		"startCell": {
			"row": 0,
			"column": -1,
			"subcolumn": 0
		},
		"endCell": {
			"row": 0,
			"column": -1,
			"subcolumn": 0
		}
	},
	"anchorRow": 0,
	"anchorColumn": 0,
	"firstSubColumn": 0,
	"xRowWidth": 0,
	"rowTitlesWidth": 59,
	"subColumnTitleType": "default"
}
