# Supplementary material for: High-intensity light therapy for post-interventional complications and pain after minimally invasive spinal procedures: a case series
Source: Lasers Med Sci. 2026 Feb 18;41(1):31. doi: 10.1007/s10103-026-04815-6 (PMC12916963; doi:10.1007/s10103-026-04815-6)
Supplement: Supplementary file 1 — Supplementary Material 1 [file 10103_2026_4815_MOESM1_ESM.prism › data/sheets/8E1E26B2-C22B-41CA-92DB-B2E5A11B0A3E/sheet.json]

{
	"@class": "DataSheet",
	"$id": "sheets/data_sheet/data_sheet.schema.json",
	"uid": "8E1E26B2-C22B-41CA-92DB-B2E5A11B0A3E",
	"fenID": 2,
	"title": "Normality and Lognormality Tests of Pain - HILT Group:Normal QQ plot",
	"isCollapsed": true,
	"table": {
		"@class": "XYDataTable",
		"$id": "sheets/data_sheet/data_table/data_table.schema.json",
		"uid": "3AC98A51-43A2-486A-AB93-2DBB421523F2",
		"format": "view",
		"dataFormat": "y_single",
		"rowTitlesDataSet": "E82DF5D3-AD3A-47C6-BB00-DA42FD60A3EE",
		"dataSets": [
			"AD98B119-8131-46B6-A666-85C25DB725A0",
			"6D67900B-C15D-4A30-8710-3D7092534733",
			"E2B41757-ED43-41EB-ACA4-8BE25307D5F2"
		],
		"xDataSetFormat": "y_single",
		"xDataSet": "FDBE0521-EBC4-4A5B-ABDF-573568A8EAF0"
	},
	"font": {
		"family": "Arial",
		"size": 7.0
	},
	"flags": [
		"ANALYSIS_VIEW"
	],
	"titleWidth": 173,
	"xSubColWidth": 173,
	"maxDataSets": 2048,
	"maxRow": 500000,
	"selectionRange": {
		"startCell": {
			"row": 0,
			"column": -1,
			"subcolumn": 0
		},
		"endCell": {
			"row": 0,
			"column": -1,
			"subcolumn": 0
		}
	},
	"anchorRow": 0,
	"anchorColumn": 0,
	"firstSubColumn": 0,
	"xRowWidth": 0,
	"rowTitlesWidth": 59,
	"subColumnTitleType": "default"
}
