# Supplementary material for: High-intensity light therapy for post-interventional complications and pain after minimally invasive spinal procedures: a case series
Source: Lasers Med Sci. 2026 Feb 18;41(1):31. doi: 10.1007/s10103-026-04815-6 (PMC12916963; doi:10.1007/s10103-026-04815-6)
Supplement: Supplementary file 1 — Supplementary Material 1 [file 10103_2026_4815_MOESM1_ESM.prism › data/sheets/97EBC74C-DDDC-431C-80D8-26B81A442EF0/sheet.json]

{
	"@class": "DataSheet",
	"$id": "sheets/data_sheet/data_sheet.schema.json",
	"uid": "97EBC74C-DDDC-431C-80D8-26B81A442EF0",
	"fenID": 6,
	"title": "Complication - Ctrl vs HILT",
	"isCustomTitle": true,
	"table": {
		"@class": "DataTable",
		"$id": "sheets/data_sheet/data_table/data_table.schema.json",
		"uid": "D18E371D-00DD-42E8-AFD7-3BADA201D26A",
		"format": "contingency",
		"dataFormat": "y_single",
		"rowTitlesDataSet": "6292A5B3-EDF0-45F9-B5E1-23BB52D2E12B",
		"dataSets": [
			"D448626D-96B8-4591-9CFA-AB9CD9F15285",
			"271927F9-A0DA-4883-9788-96EC0F4D3926"
		]
	},
	"font": {
		"family": "Arial",
		"size": 7.0
	},
	"titleWidth": 48,
	"xSubColWidth": 48,
	"maxDataSets": 2048,
	"maxRow": 500000,
	"selectionRange": {
		"startCell": {
			"row": 17,
			"column": 3,
			"subcolumn": 0
		},
		"endCell": {
			"row": 17,
			"column": 3,
			"subcolumn": 0
		}
	},
	"anchorRow": 0,
	"anchorColumn": 0,
	"firstSubColumn": 0,
	"rowTitlesWidth": 125,
	"subColumnTitleType": "default"
}
