# Supplementary material for: High-intensity light therapy for post-interventional complications and pain after minimally invasive spinal procedures: a case series
Source: Lasers Med Sci. 2026 Feb 18;41(1):31. doi: 10.1007/s10103-026-04815-6 (PMC12916963; doi:10.1007/s10103-026-04815-6)
Supplement: Supplementary file 1 — Supplementary Material 1 [file 10103_2026_4815_MOESM1_ESM.prism › data/sheets/AB87295B-6545-49BC-8133-87D1E4033933/sheet.json]

{
	"@class": "DataSheet",
	"$id": "sheets/data_sheet/data_sheet.schema.json",
	"uid": "AB87295B-6545-49BC-8133-87D1E4033933",
	"fenID": 13,
	"title": "Normality and Lognormality Tests of Tissue Oxygenation - Visit 2:Tabular results",
	"isCollapsed": true,
	"table": {
		"@class": "DataTable",
		"$id": "sheets/data_sheet/data_table/data_table.schema.json",
		"uid": "5E9623FB-020D-424E-AADA-B294E8CF4E32",
		"format": "view",
		"dataFormat": "text",
		"rowTitlesDataSet": "F7529A31-4970-4C86-B011-44528059DE44",
		"dataSets": [
			"75DDFE5C-3B0E-43F5-BF0F-AA0132FCE1E9",
			"723A5974-40D8-437B-A6CB-A5507EBF321B"
		]
	},
	"font": {
		"family": "Arial",
		"size": 7.0
	},
	"flags": [
		"ANALYSIS_VIEW"
	],
	"titleWidth": 48,
	"xSubColWidth": 173,
	"maxDataSets": 2048,
	"maxRow": 500000,
	"selectionRange": {
		"startCell": {
			"row": 0,
			"column": 0,
			"subcolumn": 0
		},
		"endCell": {
			"row": 0,
			"column": 0,
			"subcolumn": 0
		}
	},
	"anchorRow": 0,
	"anchorColumn": 0,
	"firstSubColumn": 0,
	"rowTitlesWidth": 125,
	"subColumnTitleType": "default"
}
