# Supplementary material for: High-intensity light therapy for post-interventional complications and pain after minimally invasive spinal procedures: a case series
Source: Lasers Med Sci. 2026 Feb 18;41(1):31. doi: 10.1007/s10103-026-04815-6 (PMC12916963; doi:10.1007/s10103-026-04815-6)
Supplement: Supplementary file 1 — Supplementary Material 1 [file 10103_2026_4815_MOESM1_ESM.prism › data/sheets/ACC2ED6F-BCC4-4E31-961D-9F981FF6F85E/sheet.json]

{
	"@class": "DataSheet",
	"$id": "sheets/data_sheet/data_sheet.schema.json",
	"uid": "ACC2ED6F-BCC4-4E31-961D-9F981FF6F85E",
	"fenID": 17,
	"title": "Paired t test of Tissue Oxygenation - Visit 1:Tabular results",
	"isCollapsed": true,
	"table": {
		"@class": "DataTable",
		"$id": "sheets/data_sheet/data_table/data_table.schema.json",
		"uid": "98874991-DD14-4226-9CE0-E26C8AF82877",
		"format": "view",
		"dataFormat": "text",
		"rowTitlesDataSet": "8098A66D-9D49-478C-BEB2-71E9A3B4FACF",
		"dataSets": [
			"F673D489-761C-4ED1-80F9-5288AB2227FA"
		]
	},
	"font": {
		"family": "Arial",
		"size": 7.0
	},
	"flags": [
		"ANALYSIS_VIEW"
	],
	"titleWidth": 48,
	"xSubColWidth": 48,
	"maxDataSets": 2048,
	"maxRow": 500000,
	"selectionRange": {
		"startCell": {
			"row": 15,
			"column": -2,
			"subcolumn": 0
		},
		"endCell": {
			"row": 15,
			"column": -2,
			"subcolumn": 0
		}
	},
	"anchorRow": 0,
	"anchorColumn": 0,
	"firstSubColumn": 0,
	"rowTitlesWidth": 488,
	"subColumnTitleType": "default"
}
