# Supplementary material for: High-intensity light therapy for post-interventional complications and pain after minimally invasive spinal procedures: a case series
Source: Lasers Med Sci. 2026 Feb 18;41(1):31. doi: 10.1007/s10103-026-04815-6 (PMC12916963; doi:10.1007/s10103-026-04815-6)
Supplement: Supplementary file 1 — Supplementary Material 1 [file 10103_2026_4815_MOESM1_ESM.prism › data/sheets/BD992441-7AC1-46C6-A144-687803FF3D6C/sheet.json]

{
	"@class": "DataSheet",
	"$id": "sheets/data_sheet/data_sheet.schema.json",
	"uid": "BD992441-7AC1-46C6-A144-687803FF3D6C",
	"fenID": 24,
	"title": "Friedman test of Pain - HILT Group:Multiple comparisons",
	"isCollapsed": true,
	"table": {
		"@class": "DataTable",
		"$id": "sheets/data_sheet/data_table/data_table.schema.json",
		"uid": "4C87B6CF-237A-4C67-813F-5ED569E75482",
		"format": "view",
		"dataFormat": "text",
		"rowTitlesDataSet": "55B70BA4-1211-4B2F-B2D9-38D0E0B0A376",
		"dataSets": [
			"8A27FFF3-7884-4135-AEEB-FF804E4FC7FB",
			"D8768E8E-BC99-4AA9-8C41-A0DDF82621D7",
			"F6017B45-A8FC-4FB5-A071-B5F53DB02DED",
			"A1D9AD82-7E84-4D7C-B10A-22100F4A04CD",
			"2E0A5F65-02EA-40ED-9338-FE9D7633ABC2",
			"01402B8E-99A3-4E48-A477-C733A3065C4A"
		]
	},
	"font": {
		"family": "Arial",
		"size": 7.0
	},
	"flags": [
		"ANALYSIS_VIEW"
	],
	"titleWidth": 48,
	"xSubColWidth": 48,
	"maxDataSets": 2048,
	"maxRow": 500000,
	"selectionRange": {
		"startCell": {
			"row": 12,
			"column": 2,
			"subcolumn": 0
		},
		"endCell": {
			"row": 12,
			"column": 2,
			"subcolumn": 0
		}
	},
	"anchorRow": 0,
	"anchorColumn": 0,
	"firstSubColumn": 0,
	"userSetColumnWidth": true,
	"horizontal dpi": 192,
	"columnWidths": [
		{
			"number": 0,
			"width": 190.0
		},
		{
			"number": 1,
			"width": 163.0
		},
		{
			"number": 2,
			"width": 190.0
		},
		{
			"number": 3,
			"width": 216.0
		}
	],
	"rowTitlesWidth": 338,
	"subColumnTitleType": "default"
}
