# Supplementary material for: High-intensity light therapy for post-interventional complications and pain after minimally invasive spinal procedures: a case series
Source: Lasers Med Sci. 2026 Feb 18;41(1):31. doi: 10.1007/s10103-026-04815-6 (PMC12916963; doi:10.1007/s10103-026-04815-6)
Supplement: Supplementary file 1 — Supplementary Material 1 [file 10103_2026_4815_MOESM1_ESM.prism › data/sheets/C8774375-A6B7-4486-BEC0-E697E8100272/sheet.json]

{
	"@class": "DataSheet",
	"$id": "sheets/data_sheet/data_sheet.schema.json",
	"uid": "C8774375-A6B7-4486-BEC0-E697E8100272",
	"fenID": 11,
	"title": "Normality and Lognormality Tests of Tissue Oxygenation - Visit 1:Tabular results",
	"isCollapsed": true,
	"table": {
		"@class": "DataTable",
		"$id": "sheets/data_sheet/data_table/data_table.schema.json",
		"uid": "CBC6FA7D-99B4-4E34-9344-C8AF99E1B7B9",
		"format": "view",
		"dataFormat": "text",
		"rowTitlesDataSet": "BD9546CA-07A4-40F5-88E5-FB7984FFEB9E",
		"dataSets": [
			"1EF9A71E-7F95-4D56-A08C-DEABED39064D",
			"5B856628-735E-4340-9862-51E59D175706"
		]
	},
	"font": {
		"family": "Arial",
		"size": 7.0
	},
	"flags": [
		"ANALYSIS_VIEW"
	],
	"titleWidth": 48,
	"xSubColWidth": 173,
	"maxDataSets": 2048,
	"maxRow": 500000,
	"selectionRange": {
		"startCell": {
			"row": 0,
			"column": 0,
			"subcolumn": 0
		},
		"endCell": {
			"row": 0,
			"column": 0,
			"subcolumn": 0
		}
	},
	"anchorRow": 0,
	"anchorColumn": 0,
	"firstSubColumn": 0,
	"rowTitlesWidth": 125,
	"subColumnTitleType": "default"
}
