# Supplementary material for: High-intensity light therapy for post-interventional complications and pain after minimally invasive spinal procedures: a case series
Source: Lasers Med Sci. 2026 Feb 18;41(1):31. doi: 10.1007/s10103-026-04815-6 (PMC12916963; doi:10.1007/s10103-026-04815-6)
Supplement: Supplementary file 1 — Supplementary Material 1 [file 10103_2026_4815_MOESM1_ESM.prism › data/sheets/F3F9797C-847B-4AF5-AA48-8522B76BD67C/sheet.json]

{
	"@class": "DataSheet",
	"$id": "sheets/data_sheet/data_sheet.schema.json",
	"uid": "F3F9797C-847B-4AF5-AA48-8522B76BD67C",
	"fenID": 9,
	"title": "Tissue Oxygenation - Visit 1",
	"isCustomTitle": true,
	"table": {
		"@class": "DataTable",
		"$id": "sheets/data_sheet/data_table/data_table.schema.json",
		"uid": "DEF24995-1223-4A6B-B4A4-05A7BF7AD8EA",
		"format": "column",
		"dataFormat": "y_single",
		"dataSets": [
			"3684C951-11B2-4B2D-B57E-18B8DC4AF552",
			"826DA50D-E698-44F3-BEB3-24D240C9BE8C"
		]
	},
	"font": {
		"family": "Arial",
		"size": 7.0
	},
	"flags": [
		"HIDE_ROW_TITLES"
	],
	"titleWidth": 48,
	"xSubColWidth": 173,
	"maxDataSets": 2048,
	"maxRow": 500000,
	"selectionRange": {
		"startCell": {
			"row": 5,
			"column": 2,
			"subcolumn": 0
		},
		"endCell": {
			"row": 5,
			"column": 2,
			"subcolumn": 0
		}
	},
	"anchorRow": 0,
	"anchorColumn": 0,
	"firstSubColumn": 0,
	"rowTitlesWidth": 1,
	"subColumnTitleType": "default",
	"pairwiseComparisonsDataUid": "35FF64DD-3985-46E7-B453-BA3C9D347807"
}
