# Supplementary material for: High-intensity light therapy for post-interventional complications and pain after minimally invasive spinal procedures: a case series
Source: Lasers Med Sci. 2026 Feb 18;41(1):31. doi: 10.1007/s10103-026-04815-6 (PMC12916963; doi:10.1007/s10103-026-04815-6)
Supplement: Supplementary file 1 — Supplementary Material 1 [file 10103_2026_4815_MOESM1_ESM.prism › document.json]

{
	"@class": "Document",
	"$id": "document.schema.json",
	"creationDate": "2024-09-30T00:00:00Z",
	"modificationDate": "2025-09-10T22:18:53Z",
	"createdBy": {
		"name": "Prism",
		"user": "lncbb",
		"version": "10.3.1.509",
		"platform": "Win"
	},
	"modifiedBy": {
		"name": "Prism",
		"user": "lncbb",
		"version": "10.4.2.633",
		"platform": "Win"
	},
	"formatVersion": "1-4-1",
	"minFormatVersion": "1-4-0",
	"minPrismVersion": "10.3.0",
	"compatibility": [
		{
			"formatVersion": "1-0-0",
			"action": "warningOpen"
		}
	],
	"sheets": {
		"graphs": [
			"A7357DE2-DED6-4C50-ADB4-BFA41648E215",
			"35C0EC5A-95ED-41AC-BE44-2683AD90E809",
			"D7B8219B-EA10-4121-946A-120772E14EEE",
			"46014A42-8425-4715-8EF3-44267083EC9C",
			"DCC2CF09-E8A7-45B0-91CB-E42932EC5612",
			"DDA38C80-7EBE-4D07-9A27-FACF9A107061",
			"A2ED70FE-E644-4EAF-AB4B-82CBCBD6B9A9",
			"7BCBE715-67CF-4A32-BEBD-1C1544DCAE6E",
			"21F184D7-B2B2-4972-9588-3DC5C15CD88F"
		],
		"analyses": [
			"5AD8ADAF-FC84-4EEB-9A62-A0B55560F98F",
			"4F199D69-034E-4963-86B9-5B03878B2365",
			"48F06444-9096-4F6E-A0FE-EEAB4AB6D120",
			"65C17D3F-ED85-479B-88D9-2D76D6B8E71E",
			"8603BF7D-B180-4D5F-99C5-3A43ACD8DB8C",
			"39D582CD-E29E-45B9-86F9-0CB047E9444E",
			"652432BE-E216-4939-A1F8-05B40420D904"
		],
		"info": [
			"0516B940-8870-4BAF-B84F-F5C012005F1F"
		],
		"data": [
			"0E442B70-4F8F-4F70-9470-BC0CF3338804",
			"97EBC74C-DDDC-431C-80D8-26B81A442EF0",
			"F3F9797C-847B-4AF5-AA48-8522B76BD67C",
			"617ABDEE-E561-4583-9690-C8B796FAB06B"
		]
	},
	"uiSettings": {
		"currentSheetType": "Graph",
		"viewMode": "sheet",
		"galleryScaleFactor": 100,
		"nextDataSheetNumber": 5,
		"printer": {
			"defaultPaperSize": {
				"width": 8.5,
				"height": 11.0
			},
			"deviceName": "",
			"driverVersion": 0,
			"specVersion": 0,
			"driverExtra": 0
		},
		"navigator": {
			"width": 358,
			"collapsedFolders": {
				"data": false,
				"info": false,
				"analyses": false,
				"graphs": false,
				"layouts": false,
				"dataAndAnalyses": false,
				"search": false,
				"family": false
			}
		},
		"currentSheets": {
			"data": "F3F9797C-847B-4AF5-AA48-8522B76BD67C",
			"analysis": "48F06444-9096-4F6E-A0FE-EEAB4AB6D120",
			"graph": "A7357DE2-DED6-4C50-ADB4-BFA41648E215",
			"info": "0516B940-8870-4BAF-B84F-F5C012005F1F"
		}
	},
	"sheetAttributesMap": {
		"97EBC74C-DDDC-431C-80D8-26B81A442EF0": {
			"title": "Complication - Ctrl vs HILT"
		},
		"F3F9797C-847B-4AF5-AA48-8522B76BD67C": {
			"title": "Tissue Oxygenation - Visit 1"
		},
		"617ABDEE-E561-4583-9690-C8B796FAB06B": {
			"title": "Tissue Oxygenation - Visit 2"
		},
		"0E442B70-4F8F-4F70-9470-BC0CF3338804": {
			"title": "Pain - HILT Group"
		},
		"4F199D69-034E-4963-86B9-5B03878B2365": {
			"title": "Friedman test of Pain - HILT Group"
		},
		"A7357DE2-DED6-4C50-ADB4-BFA41648E215": {
			"title": "Pain - HILT Group"
		},
		"DCC2CF09-E8A7-45B0-91CB-E42932EC5612": {
			"title": "Tissue Oxygenation - Visit 2"
		},
		"DDA38C80-7EBE-4D07-9A27-FACF9A107061": {
			"title": "Normal QQ plot: Normality and Lognormality Tests of Tissue Oxygenation - Visit 1"
		},
		"46014A42-8425-4715-8EF3-44267083EC9C": {
			"title": "Tissue Oxygenation - Visit 1"
		},
		"35C0EC5A-95ED-41AC-BE44-2683AD90E809": {
			"title": "Normal QQ plot: Normality and Lognormality Tests of Pain - HILT Group"
		},
		"D7B8219B-EA10-4121-946A-120772E14EEE": {
			"title": "Complication - Ctrl vs HILT"
		},
		"A2ED70FE-E644-4EAF-AB4B-82CBCBD6B9A9": {
			"title": "Normal QQ plot: Normality and Lognormality Tests of Tissue Oxygenation - Visit 2"
		},
		"5AD8ADAF-FC84-4EEB-9A62-A0B55560F98F": {
			"title": "Normality and Lognormality Tests of Pain - HILT Group"
		},
		"65C17D3F-ED85-479B-88D9-2D76D6B8E71E": {
			"title": "Normality and Lognormality Tests of Tissue Oxygenation - Visit 1"
		},
		"48F06444-9096-4F6E-A0FE-EEAB4AB6D120": {
			"title": "Contingency of Complication - Ctrl vs HILT"
		},
		"8603BF7D-B180-4D5F-99C5-3A43ACD8DB8C": {
			"title": "Normality and Lognormality Tests of Tissue Oxygenation - Visit 2"
		},
		"39D582CD-E29E-45B9-86F9-0CB047E9444E": {
			"title": "Paired t test of Tissue Oxygenation - Visit 1"
		},
		"652432BE-E216-4939-A1F8-05B40420D904": {
			"title": "Paired t test of Tissue Oxygenation - Visit 2"
		},
		"0516B940-8870-4BAF-B84F-F5C012005F1F": {
			"title": "Project info 1"
		},
		"21F184D7-B2B2-4972-9588-3DC5C15CD88F": {
			"title": "Estimation Plot: Paired t test of Tissue Oxygenation - Visit 1"
		},
		"7BCBE715-67CF-4A32-BEBD-1C1544DCAE6E": {
			"title": "Estimation Plot: Paired t test of Tissue Oxygenation - Visit 2"
		}
	}
}
