# Supplementary material for: High-intensity light therapy for post-interventional complications and pain after minimally invasive spinal procedures: a case series
Source: Lasers Med Sci. 2026 Feb 18;41(1):31. doi: 10.1007/s10103-026-04815-6 (PMC12916963; doi:10.1007/s10103-026-04815-6)
Supplement: Supplementary file 1 — Supplementary Material 1 [file 10103_2026_4815_MOESM1_ESM.prism › graphs/21F184D7-B2B2-4972-9588-3DC5C15CD88F/sheet.json]

{
	"@class": "FENGraphSheet",
	"$id": "sheets/graph_sheet.schema.json",
	"uid": "21F184D7-B2B2-4972-9588-3DC5C15CD88F",
	"fenID": 53,
	"title": "Estimation Plot: Paired t test of Tissue Oxygenation - Visit 1",
	"inputDataSets": [
		"26DC5225-1988-45F9-ABDB-7BD42CCBFC40",
		"321516B8-E49C-49BF-BFDE-B63A1F8A8E6E",
		"15002C3D-0677-4A4F-9596-5FDA8138FC01"
	]
}
