# Supplementary material for: High-intensity light therapy for post-interventional complications and pain after minimally invasive spinal procedures: a case series
Source: Lasers Med Sci. 2026 Feb 18;41(1):31. doi: 10.1007/s10103-026-04815-6 (PMC12916963; doi:10.1007/s10103-026-04815-6)
Supplement: Supplementary file 1 — Supplementary Material 1 [file 10103_2026_4815_MOESM1_ESM.prism › graphs/35C0EC5A-95ED-41AC-BE44-2683AD90E809/sheet.json]

{
	"@class": "FENGraphSheet",
	"$id": "sheets/graph_sheet.schema.json",
	"uid": "35C0EC5A-95ED-41AC-BE44-2683AD90E809",
	"fenID": 1,
	"title": "Normal QQ plot: Normality and Lognormality Tests of Pain - HILT Group",
	"inputDataSets": [
		"AD98B119-8131-46B6-A666-85C25DB725A0",
		"6D67900B-C15D-4A30-8710-3D7092534733",
		"E2B41757-ED43-41EB-ACA4-8BE25307D5F2"
	]
}
