# Supplementary material for: High-intensity light therapy for post-interventional complications and pain after minimally invasive spinal procedures: a case series
Source: Lasers Med Sci. 2026 Feb 18;41(1):31. doi: 10.1007/s10103-026-04815-6 (PMC12916963; doi:10.1007/s10103-026-04815-6)
Supplement: Supplementary file 1 — Supplementary Material 1 [file 10103_2026_4815_MOESM1_ESM.prism › graphs/46014A42-8425-4715-8EF3-44267083EC9C/sheet.json]

{
	"@class": "FENGraphSheet",
	"$id": "sheets/graph_sheet.schema.json",
	"uid": "46014A42-8425-4715-8EF3-44267083EC9C",
	"fenID": 39,
	"title": "Tissue Oxygenation - Visit 1",
	"inputDataSets": [
		"3684C951-11B2-4B2D-B57E-18B8DC4AF552",
		"826DA50D-E698-44F3-BEB3-24D240C9BE8C"
	]
}
