# Supplementary material for: High-intensity light therapy for post-interventional complications and pain after minimally invasive spinal procedures: a case series
Source: Lasers Med Sci. 2026 Feb 18;41(1):31. doi: 10.1007/s10103-026-04815-6 (PMC12916963; doi:10.1007/s10103-026-04815-6)
Supplement: Supplementary file 1 — Supplementary Material 1 [file 10103_2026_4815_MOESM1_ESM.prism › graphs/7BCBE715-67CF-4A32-BEBD-1C1544DCAE6E/sheet.json]

{
	"@class": "FENGraphSheet",
	"$id": "sheets/graph_sheet.schema.json",
	"uid": "7BCBE715-67CF-4A32-BEBD-1C1544DCAE6E",
	"fenID": 52,
	"title": "Estimation Plot: Paired t test of Tissue Oxygenation - Visit 2",
	"inputDataSets": [
		"3B8669AD-228C-4DAD-806F-9484E52F6293",
		"6549AC9B-5C5F-402E-A638-B67BA21CCE03",
		"FFD3C7D8-A159-4525-BFF9-1DF40B4AFF27"
	]
}
