# Supplementary material for: High-intensity light therapy for post-interventional complications and pain after minimally invasive spinal procedures: a case series
Source: Lasers Med Sci. 2026 Feb 18;41(1):31. doi: 10.1007/s10103-026-04815-6 (PMC12916963; doi:10.1007/s10103-026-04815-6)
Supplement: Supplementary file 1 — Supplementary Material 1 [file 10103_2026_4815_MOESM1_ESM.prism › graphs/A2ED70FE-E644-4EAF-AB4B-82CBCBD6B9A9/sheet.json]

{
	"@class": "FENGraphSheet",
	"$id": "sheets/graph_sheet.schema.json",
	"uid": "A2ED70FE-E644-4EAF-AB4B-82CBCBD6B9A9",
	"fenID": 49,
	"title": "Normal QQ plot: Normality and Lognormality Tests of Tissue Oxygenation - Visit 2",
	"inputDataSets": [
		"C8DF2FED-82E4-4018-85F9-81CF504C3CD6",
		"19B4ECEE-CEBA-4966-991B-E98422E4AFEF"
	]
}
