# Supplementary material for: High-intensity light therapy for post-interventional complications and pain after minimally invasive spinal procedures: a case series
Source: Lasers Med Sci. 2026 Feb 18;41(1):31. doi: 10.1007/s10103-026-04815-6 (PMC12916963; doi:10.1007/s10103-026-04815-6)
Supplement: Supplementary file 1 — Supplementary Material 1 [file 10103_2026_4815_MOESM1_ESM.prism › graphs/A7357DE2-DED6-4C50-ADB4-BFA41648E215/sheet.json]

{
	"@class": "FENGraphSheet",
	"$id": "sheets/graph_sheet.schema.json",
	"uid": "A7357DE2-DED6-4C50-ADB4-BFA41648E215",
	"fenID": 0,
	"title": "Pain - HILT Group",
	"inputDataSets": [
		"4CE189F9-99CB-488D-8D64-BA44514558FB",
		"32D48850-C6C0-4C59-8D10-B13DC10431CC",
		"325DC273-F9BB-466C-9327-831799C2CF30"
	]
}
