# Supplementary material for: High-intensity light therapy for post-interventional complications and pain after minimally invasive spinal procedures: a case series
Source: Lasers Med Sci. 2026 Feb 18;41(1):31. doi: 10.1007/s10103-026-04815-6 (PMC12916963; doi:10.1007/s10103-026-04815-6)
Supplement: Supplementary file 1 — Supplementary Material 1 [file 10103_2026_4815_MOESM1_ESM.prism › graphs/D7B8219B-EA10-4121-946A-120772E14EEE/sheet.json]

{
	"@class": "FENGraphSheet",
	"$id": "sheets/graph_sheet.schema.json",
	"uid": "D7B8219B-EA10-4121-946A-120772E14EEE",
	"fenID": 33,
	"title": "Complication - Ctrl vs HILT",
	"inputDataSets": [
		"D448626D-96B8-4591-9CFA-AB9CD9F15285",
		"271927F9-A0DA-4883-9788-96EC0F4D3926"
	]
}
