# Supplementary material for: High-intensity light therapy for post-interventional complications and pain after minimally invasive spinal procedures: a case series
Source: Lasers Med Sci. 2026 Feb 18;41(1):31. doi: 10.1007/s10103-026-04815-6 (PMC12916963; doi:10.1007/s10103-026-04815-6)
Supplement: Supplementary file 1 — Supplementary Material 1 [file 10103_2026_4815_MOESM1_ESM.prism › graphs/DCC2CF09-E8A7-45B0-91CB-E42932EC5612/sheet.json]

{
	"@class": "FENGraphSheet",
	"$id": "sheets/graph_sheet.schema.json",
	"uid": "DCC2CF09-E8A7-45B0-91CB-E42932EC5612",
	"fenID": 47,
	"title": "Tissue Oxygenation - Visit 2",
	"inputDataSets": [
		"842F49F6-E211-4AD4-A288-72A53A858D84",
		"DB880551-72D8-4588-B2F6-33B8A2BC2E39"
	]
}
