# Supplementary material for: High-intensity light therapy for post-interventional complications and pain after minimally invasive spinal procedures: a case series
Source: Lasers Med Sci. 2026 Feb 18;41(1):31. doi: 10.1007/s10103-026-04815-6 (PMC12916963; doi:10.1007/s10103-026-04815-6)
Supplement: Supplementary file 1 — Supplementary Material 1 [file 10103_2026_4815_MOESM1_ESM.prism › graphs/DDA38C80-7EBE-4D07-9A27-FACF9A107061/sheet.json]

{
	"@class": "FENGraphSheet",
	"$id": "sheets/graph_sheet.schema.json",
	"uid": "DDA38C80-7EBE-4D07-9A27-FACF9A107061",
	"fenID": 48,
	"title": "Normal QQ plot: Normality and Lognormality Tests of Tissue Oxygenation - Visit 1",
	"inputDataSets": [
		"FEC05566-384C-4B77-A976-901F236B9DE1",
		"76E934A0-F7B7-4CC6-8CED-4D9EFE8B1A03"
	]
}
