# Supplementary material for: High-intensity light therapy for post-interventional complications and pain after minimally invasive spinal procedures: a case series
Source: Lasers Med Sci. 2026 Feb 18;41(1):31. doi: 10.1007/s10103-026-04815-6 (PMC12916963; doi:10.1007/s10103-026-04815-6)
Supplement: Supplementary file 1 — Supplementary Material 1 [file 10103_2026_4815_MOESM1_ESM.prism › info/0516B940-8870-4BAF-B84F-F5C012005F1F/sheet.json]

{
	"@class": "InfoSheet",
	"$id": "sheets/info_sheet/info_sheet.schema.json",
	"uid": "0516B940-8870-4BAF-B84F-F5C012005F1F",
	"fenID": 0,
	"title": "Project info 1",
	"experimentDate": "2024-09-30",
	"notesText": "",
	"uiState": {
		"columnNamesWidth": 0.5,
		"columnValuesWidth": 0.5,
		"constantPanelProportion": 0.4000000059604645
	},
	"selectedCellsRange": {
		"endCell": {
			"row": 0,
			"column": 0
		},
		"startCell": {
			"row": 0,
			"column": 0
		}
	},
	"constants": [
		{
			"name": "Experiment Date",
			"value": "9/30/2024"
		},
		{
			"name": "Experiment ID",
			"value": ""
		},
		{
			"name": "Notebook ID",
			"value": ""
		},
		{
			"name": "Project",
			"value": ""
		},
		{
			"name": "Experimenter",
			"value": ""
		},
		{
			"name": "Protocol",
			"value": ""
		},
		{
			"name": "",
			"value": ""
		}
	]
}
