# Supplementary material for: High-intensity light therapy for post-interventional complications and pain after minimally invasive spinal procedures: a case series
Source: Lasers Med Sci. 2026 Feb 18;41(1):31. doi: 10.1007/s10103-026-04815-6 (PMC12916963; doi:10.1007/s10103-026-04815-6)
Supplement: Supplementary file 1 — Supplementary Material 1 [file 10103_2026_4815_MOESM1_ESM.prism › data/tables/2A6953F6-814D-498E-A1E5-E347818BDB96/data.csv]

	50	50.2011375465058904
	60	60.9294942648406135
	50	50.2011375465058904
	60	60.9294942648406135
	51	52.3999480915391658
	49	46.6720914564710299
	72	70.5549250849884118
	39	42.4828162177568984
	52	53.4827586206896584
	49	46.6720914564710299
	55	55.6565664550299388
	70	68.1408723529664115
	62	66.1759314219112156
	56	56.7643796948734263
	49	46.6720914564710299
	39	42.4828162177568984
	36	34.9210522892280437
	60	60.9294942648406135
	61	64.4827010236224112
	50	50.2011375465058904
	60	60.9294942648406135
	39	42.4828162177568984
	36	34.9210522892280437
	59	57.8985867249131232
	38	38.8246448884128981
	79	73.856438533248749
	82	79.937400001085237
	54	54.5655691498401509
	34	27.0281172402940655
	62		63.0969147078354382
	74		74.4934080046281082
	62		63.0969147078354382
	74		74.4934080046281082
	71		69.3487260545305872
	63		65.3851396370442046
	77		79.3168783956128465
	72		71.6692565895573068
	69		66.4306104114366889
	75		77.5723646744206405
	71		69.3487260545305872
	79		81.3101913342580076
	71		69.3487260545305872
	79		81.3101913342580076
	60		58.6771438976260242
	60		58.6771438976260242
	59		53.7914790825569114
	72		71.6692565895573068
	74		74.4934080046281082
	62		63.0969147078354382
	74		74.4934080046281082
	88		85.8001809929703825
	60		58.6771438976260242
	70		67.4322475812292907
	43		48.5934744495789204
	92		90.6574141685735952
	92		90.6574141685735952
	75		77.5723646744206405
	85		83.7366492058222605
