# Supplementary material for: High-intensity light therapy for post-interventional complications and pain after minimally invasive spinal procedures: a case series
Source: Lasers Med Sci. 2026 Feb 18;41(1):31. doi: 10.1007/s10103-026-04815-6 (PMC12916963; doi:10.1007/s10103-026-04815-6)
Supplement: Supplementary file 1 — Supplementary Material 1 [file 10103_2026_4815_MOESM1_ESM.prism › data/tables/3A780E67-71B9-4FCC-952A-1E9AB7293A62/content.json]

{
    "$id": "sheets/data_sheet/data_table/data_table_storage.schema.json",
    "numberOfColumns": 4,
    "numberOfRows": 29,
    "version": 1
}
