# Supplementary material for: High-intensity light therapy for post-interventional complications and pain after minimally invasive spinal procedures: a case series
Source: Lasers Med Sci. 2026 Feb 18;41(1):31. doi: 10.1007/s10103-026-04815-6 (PMC12916963; doi:10.1007/s10103-026-04815-6)
Supplement: Supplementary file 1 — Supplementary Material 1 [file 10103_2026_4815_MOESM1_ESM.prism › data/tables/3A780E67-71B9-4FCC-952A-1E9AB7293A62/data.csv]

	50	62	12
	60	74	14
	50	62	12
	60	74	14
	51	71	20
	49	63	14
	72	77	5
	39	72	33
	52	69	17
	49	75	26
	55	71	16
	70	79	9
	62	71	9
	56	79	23
	49	60	11
	39	60	21
	36	59	23
	60	72	12
	61	74	13
	50	62	12
	60	74	14
	39	88	49
	36	60	24
	59	70	11
	38	43	5
	79	92	13
	82	92	10
	54	75	21
	34	85	51
