# Supplementary material for: High-intensity light therapy for post-interventional complications and pain after minimally invasive spinal procedures: a case series
Source: Lasers Med Sci. 2026 Feb 18;41(1):31. doi: 10.1007/s10103-026-04815-6 (PMC12916963; doi:10.1007/s10103-026-04815-6)
Supplement: Supplementary file 1 — Supplementary Material 1 [file 10103_2026_4815_MOESM1_ESM.prism › data/tables/3AC98A51-43A2-486A-AB93-2DBB421523F2/data.csv]

2382150	5	5.1311029587630923
1035815	6	6.05022208580416798
2324983	8	7.80793477566260385
2681424	4	3.94113885742379511
2566665	7	6.83721903117679997
O732449	5	5.1311029587630923
936728	4	3.94113885742379511
2656113	5	5.1311029587630923
758916	6	6.05022208580416798
748986	6	6.05022208580416798
2487205	7	6.83721903117679997
2659817	7	6.83721903117679997
O551604	5	5.1311029587630923
2631320	6	6.05022208580416798
2678388	5	5.1311029587630923
1140968	5	5.1311029587630923
2382150	0		0.459552594528509273
1035815	4		3.33338766914928986
2324983	5		5.51675599743331446
2681424	0		0.459552594528509273
2566665	4		3.33338766914928986
O732449	2		2.14872314120085717
936728	0		0.459552594528509273
2656113	0		0.459552594528509273
758916	4		3.33338766914928986
748986	4		3.33338766914928986
2487205	1		1.81706547614948288
2659817	5		5.51675599743331446
O551604	4		3.33338766914928986
2631320	4		3.33338766914928986
2678388	0		0.459552594528509273
1140968	0		0.459552594528509273
2382150	0			0.14802404189863605
1035815	2			1.97371432371125732
2324983	3			2.7834606764207237
2681424	0			0.14802404189863605
2566665	1			1.22366678896751879
O732449	2			1.97371432371125732
936728	0			0.14802404189863605
2656113	0			0.14802404189863605
758916	0			0.14802404189863605
748986	1			1.22366678896751879
2487205	1			1.22366678896751879
2659817	4			3.46888619938936227
O551604	2			1.97371432371125732
2631320	2			1.97371432371125732
2678388	0			0.14802404189863605
1140968	0			0.14802404189863605
