# Supplementary material for: High-intensity light therapy for post-interventional complications and pain after minimally invasive spinal procedures: a case series
Source: Lasers Med Sci. 2026 Feb 18;41(1):31. doi: 10.1007/s10103-026-04815-6 (PMC12916963; doi:10.1007/s10103-026-04815-6)
Supplement: Supplementary file 1 — Supplementary Material 1 [file 10103_2026_4815_MOESM1_ESM.prism › data/tables/4C87B6CF-237A-4C67-813F-5ED569E75482/data.csv]

Number of families	1
Number of comparisons per family	3
Alpha	0.05
Dunn's multiple comparisons test	Rank sum diff.	Significant?	Summary	Adjusted P Value
Before Laser vs. After Laser-1	20.00	Yes	**	0.0012	A-B
Before Laser vs. After Laser-2	28.00	Yes	****	<0.0001	A-C
After Laser-1 vs. After Laser-2	8.000	No	ns	0.4719	B-C
Test details	Rank sum 1	Rank sum 2	Rank sum diff.	n1	n2	Z
Before Laser vs. After Laser-1	48.00	28.00	20.00	16	16	3.536
Before Laser vs. After Laser-2	48.00	20.00	28.00	16	16	4.950
After Laser-1 vs. After Laser-2	28.00	20.00	8.000	16	16	1.414
Compact letter display
Before Laser	A
After Laser-1	B
After Laser-2	B
