# Supplementary material for: High-intensity light therapy for post-interventional complications and pain after minimally invasive spinal procedures: a case series
Source: Lasers Med Sci. 2026 Feb 18;41(1):31. doi: 10.1007/s10103-026-04815-6 (PMC12916963; doi:10.1007/s10103-026-04815-6)
Supplement: Supplementary file 1 — Supplementary Material 1 [file 10103_2026_4815_MOESM1_ESM.prism › data/tables/5E9623FB-020D-424E-AADA-B294E8CF4E32/data.csv]

Test for normal distribution
D'Agostino & Pearson test
K2	1.057	1.282
P value	0.5893	0.5268
Passed normality test (alpha=0.05)?	Yes	Yes
P value summary	ns	ns
Anderson-Darling test
A2*	0.5034	0.5605
P value	0.1887	0.1343
Passed normality test (alpha=0.05)?	Yes	Yes
P value summary	ns	ns
Shapiro-Wilk test
W	0.9489	0.9523
P value	0.1712	0.2102
Passed normality test (alpha=0.05)?	Yes	Yes
P value summary	ns	ns
Kolmogorov-Smirnov test
KS distance	0.1187	0.1200
P value	>0.1000	>0.1000
Passed normality test (alpha=0.05)?	Yes	Yes
P value summary	ns	ns
Number of values	29	29
