# Supplementary material for: High-intensity light therapy for post-interventional complications and pain after minimally invasive spinal procedures: a case series
Source: Lasers Med Sci. 2026 Feb 18;41(1):31. doi: 10.1007/s10103-026-04815-6 (PMC12916963; doi:10.1007/s10103-026-04815-6)
Supplement: Supplementary file 1 — Supplementary Material 1 [file 10103_2026_4815_MOESM1_ESM.prism › data/tables/7357400E-9940-4BF6-9173-912524F24D17/data.csv]

50	62
60	74
50	62
60	74
51	71
49	63
72	77
39	72
52	69
49	75
55	71
70	79
62	71
56	79
49	60
39	60
36	59
60	72
61	74
50	62
60	74
39	88
36	60
59	70
38	43
79	92
82	92
54	75
34	85
