# Supplementary material for: High-intensity light therapy for post-interventional complications and pain after minimally invasive spinal procedures: a case series
Source: Lasers Med Sci. 2026 Feb 18;41(1):31. doi: 10.1007/s10103-026-04815-6 (PMC12916963; doi:10.1007/s10103-026-04815-6)
Supplement: Supplementary file 1 — Supplementary Material 1 [file 10103_2026_4815_MOESM1_ESM.prism › data/tables/80528D68-32B6-41A3-93DB-A6FA5C5471E7/data.csv]

	40	41.1707367797567727
	45	44.2476245917616211
	30	29.4770687491997165
	50	49.6722242735320378
	50	49.6722242735320378
	49	46.2068965517241352
	69	70.0506955521097154
	42	43.2491428568941529
	41	42.2268721687293223
	39	40.0683828373595574
	55	53.509899809759311
	61	59.4183822994085489
	56	55.422847993670409
	56	55.422847993670409
	47	45.2309499780654818
	32	33.918815981868228
	32	33.918815981868228
	50	49.6722242735320378
	50	49.6722242735320378
	30	29.4770687491997165
	50	49.6722242735320378
	34	36.2925525279298071
	35	37.6556575526469217
	50	49.6722242735320378
	36	38.9038932936889594
	62	61.5941890809481976
	64	64.5698719460247901
	57	57.6473639010102161
	28	22.3630975513385515
	59		58.666791920499378
	61		60.4802153931687343
	69		67.9581916176325649
	63		63.4977371413239737
	59		58.666791920499378
	63		63.4977371413239737
	79		82.1098483597383364
	52		52.7997114382809301
	59		58.666791920499378
	69		67.9581916176325649
	69		67.9581916176325649
	72		73.4964597701155782
	65		64.8739863076370398
	71		71.0482240018050675
	53		54.8661491952778348
	49		48.9935999161237277
	54		56.3771197822552494
	62		61.6762768075582457
	62		61.6762768075582457
	69		67.9581916176325649
	63		63.4977371413239737
	76		75.435826803780003
	71		71.0482240018050675
	71		71.0482240018050675
	76		75.435826803780003
	68		65.8902759461031735
	68		65.8902759461031735
	78		78.3037368375811269
	71		71.0482240018050675
