# Supplementary material for: High-intensity light therapy for post-interventional complications and pain after minimally invasive spinal procedures: a case series
Source: Lasers Med Sci. 2026 Feb 18;41(1):31. doi: 10.1007/s10103-026-04815-6 (PMC12916963; doi:10.1007/s10103-026-04815-6)
Supplement: Supplementary file 1 — Supplementary Material 1 [file 10103_2026_4815_MOESM1_ESM.prism › data/tables/8804608E-4877-4291-B410-DF5E571FCE61/data.csv]

Table Analyzed	Complication - Ctrl vs HILT
P value and statistical significance
Test	Fisher's exact test
P value	0.2258
P value summary	ns
One- or two-sided	Two-sided
Statistically significant (P < 0.05)?	No
Effect size	Value	95% CI
Odds ratio	+infinity	0.9236 to +infinity
Reciprocal of odds ratio	0.000	0.000 to 1.083
Methods used to compute CIs
Odds ratio	Baptista-Pike
Data analyzed	Complications	No Complications	Total
Control	3	13	16
HILT	0	16	16
Total	3	29	32
Percentage of row total	Complications	No Complications
Control	18.75%	81.25%
HILT	0.00%	100.00%
Percentage of column total	Complications	No Complications
Control	100.00%	44.83%
HILT	0.00%	55.17%
Percentage of grand total	Complications	No Complications
Control	9.38%	40.63%
HILT	0.00%	50.00%
