# Supplementary material for: High-intensity light therapy for post-interventional complications and pain after minimally invasive spinal procedures: a case series
Source: Lasers Med Sci. 2026 Feb 18;41(1):31. doi: 10.1007/s10103-026-04815-6 (PMC12916963; doi:10.1007/s10103-026-04815-6)
Supplement: Supplementary file 1 — Supplementary Material 1 [file 10103_2026_4815_MOESM1_ESM.prism › data/tables/9339B0B7-B2A8-480B-9DF5-8BA439351DEF/data.csv]

Test for normal distribution
D'Agostino & Pearson test
K2	0.6139	13.86	2.567
P value	0.7357	0.0010	0.2771
Passed normality test (alpha=0.05)?	Yes	No	Yes
P value summary	ns	***	ns
Anderson-Darling test
A2*	0.6418	1.524	1.045
P value	0.0769	0.0004	0.0069
Passed normality test (alpha=0.05)?	Yes	No	No
P value summary	ns	***	**
Shapiro-Wilk test
W	0.9188	0.7826	0.8345
P value	0.1611	0.0016	0.0081
Passed normality test (alpha=0.05)?	Yes	No	No
P value summary	ns	**	**
Kolmogorov-Smirnov test
KS distance	0.2271	0.2904	0.2519
P value	0.0269	0.0008	0.0078
Passed normality test (alpha=0.05)?	No	No	No
P value summary	*	***	**
Number of values	16	16	16
