# Supplementary material for: High-intensity light therapy for post-interventional complications and pain after minimally invasive spinal procedures: a case series
Source: Lasers Med Sci. 2026 Feb 18;41(1):31. doi: 10.1007/s10103-026-04815-6 (PMC12916963; doi:10.1007/s10103-026-04815-6)
Supplement: Supplementary file 1 — Supplementary Material 1 [file 10103_2026_4815_MOESM1_ESM.prism › data/tables/98874991-DD14-4226-9CE0-E26C8AF82877/data.csv]

Table Analyzed	Tissue Oxygenation - Visit 1
Column B	After Laser
vs.	vs.
Column A	Before Laser
Paired t test
P value	<0.0001
P value summary	****
Significantly different (P < 0.05)?	Yes
One- or two-tailed P value?	Two-tailed
t, df	t=8.707, df=28
Number of pairs	29
How big is the difference?
Mean of differences (B - A)	19.34
SD of differences	11.97
SEM of differences	2.222
95% confidence interval	14.79 to 23.90
R squared (partial eta squared)	0.7303
How effective was the pairing?
Correlation coefficient (r)	0.2567
P value (one tailed)	0.0895
P value summary	ns
Was the pairing significantly effective?	No
