# Supplementary material for: High-intensity light therapy for post-interventional complications and pain after minimally invasive spinal procedures: a case series
Source: Lasers Med Sci. 2026 Feb 18;41(1):31. doi: 10.1007/s10103-026-04815-6 (PMC12916963; doi:10.1007/s10103-026-04815-6)
Supplement: Supplementary file 1 — Supplementary Material 1 [file 10103_2026_4815_MOESM1_ESM.prism › data/tables/A9F32F3C-6A4D-4535-AA6C-7D20C7DF0EEF/data.csv]

2382150	5	0	0
1035815	6	4	2
2324983	8	5	3
2681424	4	0	0
2566665	7	4	1
O732449	5	2	2
936728	4	0	0
2656113	5	0	0
758916	6	4	0
748986	6	4	1
2487205	7	1	1
2659817	7	5	4
O551604	5	4	2
2631320	6	4	2
2678388	5	0	0
1140968	5	0	0
