# Supplementary material for: High-intensity light therapy for post-interventional complications and pain after minimally invasive spinal procedures: a case series
Source: Lasers Med Sci. 2026 Feb 18;41(1):31. doi: 10.1007/s10103-026-04815-6 (PMC12916963; doi:10.1007/s10103-026-04815-6)
Supplement: Supplementary file 1 — Supplementary Material 1 [file 10103_2026_4815_MOESM1_ESM.prism › data/tables/B28FED4A-A405-448E-ACB0-A52977635F88/data.csv]

	40	59	19
	45	61	16
	30	69	39
	50	63	13
	50	59	9
	49	63	14
	69	79	10
	42	52	10
	41	59	18
	39	69	30
	55	69	14
	61	72	11
	56	65	9
	56	71	15
	47	53	6
	32	49	17
	32	54	22
	50	62	12
	50	62	12
	30	69	39
	50	63	13
	34	76	42
	35	71	36
	50	71	21
	36	76	40
	62	68	6
	64	68	4
	57	78	21
	28	71	43
