# Supplementary material for: High-intensity light therapy for post-interventional complications and pain after minimally invasive spinal procedures: a case series
Source: Lasers Med Sci. 2026 Feb 18;41(1):31. doi: 10.1007/s10103-026-04815-6 (PMC12916963; doi:10.1007/s10103-026-04815-6)
Supplement: Supplementary file 1 — Supplementary Material 1 [file 10103_2026_4815_MOESM1_ESM.prism › data/tables/CBC6FA7D-99B4-4E34-9344-C8AF99E1B7B9/data.csv]

Test for normal distribution
D'Agostino & Pearson test
K2	1.802	0.7933
P value	0.4061	0.6726
Passed normality test (alpha=0.05)?	Yes	Yes
P value summary	ns	ns
Anderson-Darling test
A2*	0.3893	0.3704
P value	0.3617	0.4013
Passed normality test (alpha=0.05)?	Yes	Yes
P value summary	ns	ns
Shapiro-Wilk test
W	0.9617	0.9668
P value	0.3612	0.4770
Passed normality test (alpha=0.05)?	Yes	Yes
P value summary	ns	ns
Kolmogorov-Smirnov test
KS distance	0.1151	0.1400
P value	>0.1000	>0.1000
Passed normality test (alpha=0.05)?	Yes	Yes
P value summary	ns	ns
Number of values	29	29
