# Supplementary material for: High-intensity light therapy for post-interventional complications and pain after minimally invasive spinal procedures: a case series
Source: Lasers Med Sci. 2026 Feb 18;41(1):31. doi: 10.1007/s10103-026-04815-6 (PMC12916963; doi:10.1007/s10103-026-04815-6)
Supplement: Supplementary file 1 — Supplementary Material 1 [file 10103_2026_4815_MOESM1_ESM.prism › data/tables/D236907F-01E7-4582-8D6C-B7907E8C585E/data.csv]

Table Analyzed	Pain - HILT Group
Friedman test
P value	<0.0001
Exact or approximate P value?	Approximate
P value summary	****
Are means signif. different? (P < 0.05)	Yes
Number of groups	3
Friedman statistic	29.71
Data summary
Number of treatments (columns)	3
Number of subjects (rows)	16
