# Supplementary material for: High-intensity light therapy for post-interventional complications and pain after minimally invasive spinal procedures: a case series
Source: Lasers Med Sci. 2026 Feb 18;41(1):31. doi: 10.1007/s10103-026-04815-6 (PMC12916963; doi:10.1007/s10103-026-04815-6)
Supplement: Supplementary file 1 — Supplementary Material 1 [file 10103_2026_4815_MOESM1_ESM.prism › data/tables/DEF24995-1223-4A6B-B4A4-05A7BF7AD8EA/data.csv]

40	59
45	61
30	69
50	63
50	59
49	63
69	79
42	52
41	59
39	69
55	69
61	72
56	65
56	71
47	53
32	49
32	54
50	62
50	62
30	69
50	63
34	76
35	71
50	71
36	76
62	68
64	68
57	78
28	71
